# Supplementary material for: Hepatic transcriptome profile of sheep (Ovis aries) in response to overgrazing: novel genes and pathways revealed
Source: BMC Genet. 2019 Jul 4;20:54. doi: 10.1186/s12863-019-0760-x (PMC6610972; doi:10.1186/s12863-019-0760-x)
Supplement: Supplementary file 2 — Table S2. RNA-Seq data of all identified genes (n = 12,860) in the study. (XLSX 1428 kb) [file 12863_2019_760_MOESM2_ESM.xlsx]

## Sheet: Sheet1
Table S2 RNA-Seq data of all identified genes (n=12,860) in the study
#ID	C1_Count	C2_Count	T1_Count	T2_Count	C1_FPKM	C2_FPKM	T1_FPKM	T2_FPKM	FDR	log2FC
ENSOARG00000000006	98329	98588	96631	104573	7659.78	7477.36	7709.22	8280.86	1	0.00426122
ENSOARG00000000010	77140	89743	50613	91212	5212.39	5998	3590.64	6277.22	0.995982	-0.262285
ENSOARG00000000016	498557	625415	423893	450213	23466.3	28979.3	20451.2	21357.2	0.787027	-0.389589
ENSOARG00000000019	110730	107893	80314	110905	12147.6	11825.3	9113.01	12183.6	0.9843	-0.220359
ENSOARG00000000021	102618	132552	130269	120762	70727.2	70196.1	50231.8	78946.5	1	0.06748
ENSOARG00000000023	110212	130945	120676	127100	11000	12589.6	11687.4	12301.5	1	0.0122316
ENSOARG00000000025	6276	7546	7821	7606	2992.2	3440.03	3465.81	3368.53	1	0.131767
ENSOARG00000000027	187586	192440	168414	196387	10782	10775.3	9855.31	11523.6	1	-0.0859117
ENSOARG00000000032	73949	72654	45300	58010	2470.3	2395.34	1567.7	1970.32	0.671438	-0.531973
ENSOARG00000000033	15094	19477	13813	19426	3392.13	4368.49	3219.87	4476.03	1	-0.0839501
ENSOARG00000000035	128469	136495	127414	146232	6842.99	7176.19	6926.35	7887.85	1	0.019601
ENSOARG00000000038	554	630	870	858	17.3989	20.1682	26.9456	26.7534	0.639372	0.51871
ENSOARG00000000040	806	675	675	874	9.22605	7.58577	7.51647	9.69836	1	0.0377681
ENSOARG00000000042	253738	232444	244266	214353	3900.78	3537.99	3597.35	3287.67	1	-0.110683
ENSOARG00000000043	345	357	238	215	3.89647	3.97468	2.65548	2.55534	0.564045	-0.658527
ENSOARG00000000048	271	255	323	295	4.10386	3.84222	4.82084	4.4954	0.991917	0.205996
ENSOARG00000000053	6527	6699	7337	6938	153.184	160.68	165.493	154.258	1	0.0834858
ENSOARG00000000056	235	259	260	274	11.1056	12.6478	11.9573	13.1426	1	0.0855223
ENSOARG00000000057	79	22	55	54	0.519772	0.151771	0.390949	0.365142	1	0.0837031
ENSOARG00000000058	0	0	49	0	0	0	61.5533	0	0.918308	Inf
ENSOARG00000000065	208	178	157	218	2.76161	2.61003	1.92101	2.5755	1	-0.0688118
ENSOARG00000000066	29	22	33	15	2.80179	2.08608	2.83873	1.31385	1	-0.113005
ENSOARG00000000067	277	357	505	456	6.30845	8.24149	11.402	10.1737	0.607676	0.57341
ENSOARG00000000068	34	49	11	31	0.603927	0.846566	0.209915	0.569701	0.919287	-1.01089
ENSOARG00000000069	115	174	201	205	1.17939	1.7829	1.92903	2.07289	0.932461	0.463539
ENSOARG00000000070	19	29	17	30	0.900954	1.39452	0.778722	1.36032	1	-0.0580006
ENSOARG00000000076	16	55	36	46	0.328639	1.13867	0.761476	0.952089	1	0.180372
ENSOARG00000000077	249	299	324	331	35.1216	41.6692	42.4817	43.9981	0.986445	0.230526
ENSOARG00000000078	40	8	9	15	0.490783	0.105741	0.113074	0.184082	0.991917	-1.02693
ENSOARG00000000080	50	34	44	53	0.359888	0.272779	0.3044	0.376012	1	0.180771
ENSOARG00000000082	1272	1409	1337	1195	25.9974	28.6076	26.6598	23.3095	1	-0.10907
ENSOARG00000000083	8806	14529	10955	11883	468.437	765.949	591.136	654.729	1	-0.0580463
ENSOARG00000000087	226	221	210	245	18.6461	18.0861	17.8863	20.4529	1	-0.00131519
ENSOARG00000000089	542	511	436	561	3.07174	2.98861	4.27298	5.01567	1	-0.105871
ENSOARG00000000090	737	651	975	1226	13.5874	12.075	17.4502	22.4637	0.408081	0.638176
ENSOARG00000000092	175	172	206	197	3.95417	3.90131	4.28923	4.21209	0.999056	0.189216
ENSOARG00000000095	3802	3467	4096	3912	88.1287	80.6546	95.4494	87.809	1	0.113085
ENSOARG00000000096	2580	2020	1886	1866	28.852	25.3169	26.7489	26.7081	0.936018	-0.32057
ENSOARG00000000097	1274	185	438	355	15.5834	2.27723	5.41304	4.38981	0.997793	-0.905458
ENSOARG00000000099	462	502	491	571	3.36803	3.68292	3.63021	4.30467	1	0.112739
ENSOARG00000000100	673	657	815	715	20.6066	19.7563	24.8905	21.765	0.991917	0.175601
ENSOARG00000000103	525	592	508	567	15.3736	17.6832	15.4043	16.8551	1	-0.0821879
ENSOARG00000000105	150	174	229	230	11.0192	12.2074	14.6566	15.614	0.919287	0.475744
ENSOARG00000000106	48	53	36	55	1.52522	1.65543	1.28658	1.7748	1	-0.177739
ENSOARG00000000109	35	51	27	38	0.78258	1.14877	0.617414	0.866004	0.995982	-0.431205
ENSOARG00000000110	712	995	835	670	6.01266	8.83416	7.45767	6.19822	0.991917	-0.208206
ENSOARG00000000111	24	3	14	4	2.10995	0.569616	0.96519	0.314689	1	-0.609539
ENSOARG00000000113	371	353	355	375	10.9776	10.4917	10.6841	11.314	1	-0.0148506
ENSOARG00000000114	48049	60994	47624	59275	773.992	986.882	759.328	951.111	1	-0.0557388
ENSOARG00000000115	24	42	29	34	0.391356	0.750425	0.569716	0.58091	1	-0.0942302
ENSOARG00000000117	358	361	366	292	3.63567	3.66163	3.77199	3.00809	0.999056	-0.154288
ENSOARG00000000118	603	920	581	1107	57.7683	88.0159	51.08	99.3457	1	0.120673
ENSOARG00000000119	22	25	34	13	0.51614	0.57514	0.739375	0.281512	1	-0.0254828
ENSOARG00000000120	34	124	121	33	0.381501	1.00745	1.06556	0.287632	1	-0.0624859
ENSOARG00000000122	5	3	11	29	0.158832	0.11077	0.319703	0.859008	0.918308	2.29414
ENSOARG00000000123	96	118	154	105	1.11031	1.35722	1.71759	1.21615	0.999056	0.249104
ENSOARG00000000125	845	971	770	879	30.9588	35.2607	29.5542	33.0971	0.995982	-0.166107
ENSOARG00000000128	274	247	337	398	7.27981	6.61356	8.48691	10.3915	0.858731	0.469566
ENSOARG00000000129	1455	1665	2270	2258	51.9473	61.5913	77.9708	79.7979	0.681036	0.51059
ENSOARG00000000134	117	106	118	147	2.11379	1.91871	2.32367	2.72914	1	0.221977
ENSOARG00000000135	741	862	852	892	10.7088	12.6276	12.0403	12.8639	1	0.0948094
ENSOARG00000000137	98	68	86	80	2.26674	1.60256	2.1831	2.42552	1	-0.026467
ENSOARG00000000142	12815	16171	12639	17202	113.634	144.615	116.668	157.844	1	0.0147278
ENSOARG00000000143	13	22	7	3	0.291239	0.493628	0.169842	0.0797129	0.970386	-1.83311
ENSOARG00000000145	103	116	122	111	4.08101	4.20299	3.70533	4.97753	1	0.0627923
ENSOARG00000000147	179	212	149	220	4.04101	4.76756	3.20258	3.96238	1	-0.110849
ENSOARG00000000151	330	293	222	296	6.73933	5.30155	4.84362	5.88242	0.982801	-0.293339
ENSOARG00000000152	2	23	5	13	0.0170219	0.176689	0.0443817	0.0998547	1	-0.502482
ENSOARG00000000153	113	83	127	187	2.0971	1.29353	2.81896	4.02658	0.878113	0.652783
ENSOARG00000000155	189	152	73	178	2.67559	2.12598	1.01947	2.44397	0.9843	-0.469886
ENSOARG00000000156	203	137	162	176	2.51808	1.62332	1.94082	2.18271	1	-0.0351879
ENSOARG00000000157	360	411	545	576	14.2077	15.5505	19.7669	20.7298	0.681036	0.513161
ENSOARG00000000158	1041	735	932	818	15.4126	10.4438	13.4457	11.6782	1	-0.0476678
ENSOARG00000000159	12	6	29	15	0.384612	0.182001	0.742557	0.436457	0.981395	1.26394
ENSOARG00000000161	712	612	541	571	34.2403	30.6577	27.8622	28.2998	0.964894	-0.278466
ENSOARG00000000163	229	190	178	163	2.30778	1.8236	1.81635	1.58027	0.9843	-0.323686
ENSOARG00000000170	1370	1485	1652	1624	94.3484	104.637	115.921	107.352	0.994722	0.171742
ENSOARG00000000175	90	236	990	579	1.52262	4.59431	14.5351	9.47487	0.157235	2.24062
ENSOARG00000000176	440	519	545	621	7.71011	9.34483	9.57723	10.7355	0.982801	0.255025
ENSOARG00000000177	72	119	125	86	0.652256	1.1346	1.16909	0.794216	1	0.117319
ENSOARG00000000180	66	27	26	71	3.37313	2.69468	0.901052	9.59521	1	0.0330452
ENSOARG00000000185	150	224	179	196	1.79653	2.79518	2.58597	2.82722	1	-0.0231143
ENSOARG00000000187	1685	1527	1450	1389	28.8118	26.1231	27.6031	27.5097	0.985385	-0.204691
ENSOARG00000000191	8759	15535	18645	16141	136.446	237.839	278.625	247.648	0.924523	0.491213
ENSOARG00000000192	45	62	62	52	0.400076	0.54967	0.581002	0.474366	1	0.0648596
ENSOARG00000000193	148	522	477	503	1.47172	5.40933	5.33396	5.54861	0.988111	0.52145
ENSOARG00000000194	701	688	565	519	10.7566	10.0165	8.55864	7.75646	0.879166	-0.384253
ENSOARG00000000195	58	63	68	81	3.033	3.33061	3.40091	4.12746	1	0.273332
ENSOARG00000000196	1127	1533	1653	1693	36.1645	50.2822	50.1181	52.8169	0.94887	0.304171
ENSOARG00000000197	350	435	307	263	5.15121	6.31701	4.66901	3.86619	0.804986	-0.488288
ENSOARG00000000201	134	147	138	137	2.0004	2.24319	2.17981	2.1025	1	-0.057859
ENSOARG00000000205	216	200	309	214	6.40282	6.24804	9.15879	6.86946	0.983744	0.30407
ENSOARG00000000211	41	41	43	53	14.8553	14.661	14.7565	18.0045	1	0.200419
ENSOARG00000000212	43	49	43	100	0.687875	0.729387	0.993481	1.8856	0.9843	0.60844
ENSOARG00000000215	28	32	19	30	2.41571	2.68276	1.58332	2.45601	1	-0.31956
ENSOARG00000000216	219	225	193	241	2.48243	2.58486	2.17847	2.75293	1	-0.0598842
ENSOARG00000000220	57	68	67	66	0.938109	1.11664	1.12923	1.09997	1	0.0627589
ENSOARG00000000221	46	44	29	58	0.922151	0.890357	0.623459	1.1628	1	-0.0765326
ENSOARG00000000226	1472	1457	1215	952	23.3813	17.5188	16.6708	10.8659	0.762624	-0.461061
ENSOARG00000000227	112	119	126	89	2.04239	2.22924	2.35315	1.64973	1	-0.12979
ENSOARG00000000230	486	689	782	593	5.29521	7.56531	8.2374	6.43132	0.996741	0.200338
ENSOARG00000000233	13	21	27	18	0.300563	0.469116	0.641329	0.432001	1	0.378089
ENSOARG00000000237	279	194	188	132	2.51612	2.15574	1.73085	1.47845	0.878113	-0.589844
ENSOARG00000000239	628	685	813	871	6.23141	6.73841	8.23814	8.81803	0.926651	0.332199
ENSOARG00000000242	1132	1046	1165	1083	24.0234	20.4212	21.7245	21.2113	1	0.0190714
ENSOARG00000000244	134	124	235	249	1.79213	1.66455	3.07812	3.32401	0.435463	0.880884
ENSOARG00000000248	396	480	494	365	3.80035	4.30633	4.47938	3.64127	1	-0.054615
ENSOARG00000000249	1426	1297	1323	1233	15.1257	14.042	14.15	13.1111	1	-0.117874
ENSOARG00000000251	25	25	28	24	0.407826	0.415856	0.447145	0.406992	1	0.0301029
ENSOARG00000000257	418	365	347	351	3.96677	3.47039	3.54317	3.41862	0.991917	-0.192451
ENSOARG00000000258	476	345	354	429	7.9421	5.81208	5.3463	6.78926	1	-0.0952244
ENSOARG00000000260	54	51	83	87	3.70074	2.88044	5.78218	5.15107	0.929476	0.668402
ENSOARG00000000261	1585	1543	2228	1991	58.3609	56.9162	80.3086	72.3603	0.877606	0.405131
ENSOARG00000000263	689	653	825	474	2.05549	2.06023	2.59792	1.55853	1	-0.0728995
ENSOARG00000000267	181	114	293	260	3.87613	3.72622	5.97883	5.48755	0.365969	0.880197
ENSOARG00000000269	1325	1379	1836	2243	22.9611	24.043	32.5668	39.5463	0.568724	0.566127
ENSOARG00000000270	299	439	315	307	3.00524	4.20758	2.77791	2.89067	0.9843	-0.273503
ENSOARG00000000273	386	371	305	277	65.6057	62.0749	48.1214	44.2705	0.916784	-0.405822
ENSOARG00000000276	364	236	262	241	4.42879	2.88513	3.20618	3.01824	0.985385	-0.280832
ENSOARG00000000280	101	99	71	97	2.22257	2.16063	1.68748	2.21266	0.999056	-0.278666
ENSOARG00000000281	103	132	109	141	4.95256	4.37537	4.21044	5.01245	1	0.0621204
ENSOARG00000000284	158	171	189	222	1.80949	1.99765	2.0587	2.51452	0.9843	0.294098
ENSOARG00000000285	2611	2281	1868	2038	12.7637	11.423	9.33742	10.3359	0.923964	-0.351505
ENSOARG00000000286	4800	4158	3477	3067	22.1148	19.8865	17.2369	15.0615	0.762865	-0.479474
ENSOARG00000000288	4894	6529	6144	5930	203.472	286.384	264.16	266.499	1	0.0532124
ENSOARG00000000291	794713	692409	901070	1065000	7478.3	6539.56	8861.26	10248.7	0.738874	0.375908
ENSOARG00000000294	633	638	539	465	3.44221	3.52699	3.06899	2.603	0.910882	-0.366697
ENSOARG00000000298	374	333	328	237	3.9988	3.01746	3.30753	1.86901	0.941037	-0.349661
ENSOARG00000000299	50	65	55	32	1.277	1.61618	1.23028	0.781537	0.989868	-0.428591
ENSOARG00000000301	927	879	1037	1018	30.7867	27.2186	32.4437	28.5202	0.995982	0.159688
ENSOARG00000000302	313	311	324	328	4.80893	4.69028	4.02591	5.69723	1	0.0366131
ENSOARG00000000306	21	34	30	35	1.01567	1.86136	1.51356	2.55219	1	0.213925
ENSOARG00000000310	143	172	127	158	1.49933	1.63693	1.24992	1.57007	1	-0.17146
ENSOARG00000000313	25	26	35	31	3.35334	3.53047	4.3968	3.91635	1	0.345428
ENSOARG00000000315	142	130	137	154	5.46956	5.0268	5.49146	5.8058	1	0.0705813
ENSOARG00000000316	860	729	505	492	3.45741	3.75015	3.31286	3.29939	0.297449	-0.699056
ENSOARG00000000317	275	23	110	47	3.58761	0.309115	1.5045	0.642463	1	-0.949511
ENSOARG00000000318	139	124	173	137	2.01473	1.74088	2.44711	1.96415	1	0.210876
ENSOARG00000000319	1821	1767	1780	1977	11.6403	11.4313	11.8188	12.4093	1	0.0395662
ENSOARG00000000320	225	179	124	128	3.62959	3.15601	2.52188	2.35107	0.7211	-0.707593
ENSOARG00000000321	3715	2903	2989	2711	39.0124	31.4862	34.8001	31.0617	0.9843	-0.241906
ENSOARG00000000322	91	83	93	116	1.64599	1.50307	1.45645	2.028	1	0.23744
ENSOARG00000000324	662	774	397	524	6.69412	7.42943	4.76241	5.30676	0.355184	-0.667925
ENSOARG00000000326	133	119	137	216	1.69247	1.30416	1.43627	2.49563	0.950873	0.458955
ENSOARG00000000327	25	29	41	19	0.0733749	0.0840296	0.115893	0.0560786	1	0.126287
ENSOARG00000000329	157	57	35	50	4.27165	1.60162	1.02985	1.41295	0.929476	-1.35894
ENSOARG00000000332	101	75	105	154	8.49078	6.36251	8.61715	12.4977	0.944426	0.53025
ENSOARG00000000333	127	106	91	100	1.0217	0.75286	0.661864	0.700707	0.991917	-0.313524
ENSOARG00000000336	1586	1624	1516	1433	10.8013	13.6827	14.8574	15.0781	0.999056	-0.148974
ENSOARG00000000337	92	65	111	96	0.805819	0.609502	1.04755	0.926737	0.985385	0.372495
ENSOARG00000000339	244	225	245	248	6.61278	6.23482	6.83337	6.73905	1	0.0453137
ENSOARG00000000340	644	725	895	981	162.11	179.895	202.676	222.517	0.812283	0.427668
ENSOARG00000000343	248	245	307	445	3.02148	2.7611	3.32431	4.55727	0.758077	0.581934
ENSOARG00000000345	228	270	174	167	1.18856	1.51137	1.05727	0.889322	0.815631	-0.573074
ENSOARG00000000347	625	589	531	552	1.82127	1.74102	1.50023	1.58825	0.988111	-0.191467
ENSOARG00000000348	40	17	31	26	1.07555	0.373882	1.27474	1.28576	1	-0.0261627
ENSOARG00000000349	322	343	382	324	4.232	4.48488	4.84018	4.32965	1	0.0598254
ENSOARG00000000356	174	213	196	228	1.6989	2.09917	1.83461	2.20213	1	0.104748
ENSOARG00000000357	653	615	655	521	2.30176	2.23632	2.26536	1.84839	0.999056	-0.135022
ENSOARG00000000358	1610	1457	1637	1335	17.1082	15.0831	16.9471	13.3353	1	-0.0717695
ENSOARG00000000362	328	306	396	381	8.37888	6.51016	16.5916	11.3541	0.983744	0.266813
ENSOARG00000000363	50	46	33	38	0.420215	0.390017	0.263201	0.318273	0.991917	-0.462082
ENSOARG00000000369	17238	24545	22197	19369	522.822	755.518	633.25	563.181	1	-0.0341425
ENSOARG00000000371	408	440	437	427	42.2741	45.2758	44.2826	42.2265	1	0.000275073
ENSOARG00000000372	897	835	690	727	8.5148	7.20119	6.44005	6.11814	0.932461	-0.316345
ENSOARG00000000373	447	379	295	269	4.49229	4.10765	3.08706	2.64584	0.650464	-0.576956
ENSOARG00000000374	7217	7027	8769	9534	252.036	246.002	313.034	338.339	0.936018	0.33492
ENSOARG00000000378	38	13	24	31	7.23759	2.87074	2.5911	5.10903	1	0.0822266
ENSOARG00000000380	113	101	163	124	2.54889	2.28692	3.49477	2.75338	0.9843	0.397166
ENSOARG00000000381	342	289	353	345	8.24133	7.25037	9.50776	8.77101	1	0.118981
ENSOARG00000000382	141	112	175	147	4.76622	3.75393	6.05646	5.04553	0.985385	0.321553
ENSOARG00000000384	294	192	255	268	13.4515	9.06764	11.7915	12.4347	1	0.0792362
ENSOARG00000000388	402	388	410	414	16.8991	16.3008	16.5536	16.542	1	0.0340929
ENSOARG00000000394	19	50	44	41	0.425691	1.10869	0.913415	0.865564	1	0.273948
ENSOARG00000000395	125	127	131	142	2.50019	2.50243	2.60726	2.86725	1	0.0886601
ENSOARG00000000399	302	265	213	200	2.22015	1.95788	1.55318	1.47422	0.879166	-0.483769
ENSOARG00000000400	82	93	103	114	1.43038	1.63247	1.77413	1.94563	0.996741	0.283455
ENSOARG00000000401	1389	1165	1031	1170	24.4111	20.2439	17.2791	19.4444	0.983744	-0.241413
ENSOARG00000000403	364	353	363	398	2.06228	1.8833	2.13686	2.40081	1	0.0591067
ENSOARG00000000405	48	70	58	54	0.295851	0.426824	0.349429	0.333239	1	-0.102018
ENSOARG00000000409	58	81	97	89	1.44844	1.95636	2.02004	2.23619	0.985385	0.393523
ENSOARG00000000410	200	223	341	290	15.2064	15.8625	25.757	19.2258	0.771032	0.550474
ENSOARG00000000411	246	157	203	137	7.83744	5.07668	6.7642	4.40987	0.996741	-0.271238
ENSOARG00000000413	223	268	254	253	8.9251	11.6647	8.79398	8.86623	1	0.0195052
ENSOARG00000000414	391	261	407	520	20.18	13.7056	20.1523	26.1316	0.889285	0.480798
ENSOARG00000000415	22	19	29	7	0.727491	0.62523	1.37279	0.241996	1	-0.212549
ENSOARG00000000417	10	9	41	28	0.911557	1.20009	3.91215	2.4457	0.694425	1.83447
ENSOARG00000000418	755	615	429	437	4.09112	3.30008	2.43846	2.46121	0.322152	-0.688388
ENSOARG00000000420	1035	1101	802	834	23.6235	24.1625	17.9406	17.9974	0.849337	-0.411514
ENSOARG00000000421	7	17	19	36	1.00131	2.23481	2.44101	4.62594	0.954442	1.16853
ENSOARG00000000422	248	266	337	369	3.7581	4.38943	5.70809	6.40645	0.906243	0.431049
ENSOARG00000000428	915	810	1145	933	19.9925	17.6752	25.8192	20.6312	0.983744	0.242233
ENSOARG00000000429	117	128	151	213	1.74106	2.05811	2.23512	3.35179	0.918308	0.543946
ENSOARG00000000432	19	3	46	22	2.4155	0.443399	5.32877	2.55823	0.876053	1.60285
ENSOARG00000000433	64	41	38	45	1.7732	0.976932	0.910236	1.04192	0.997019	-0.365986
ENSOARG00000000439	100	63	53	70	0.57396	0.372213	0.291721	0.401616	0.9843	-0.43314
ENSOARG00000000443	48	38	61	47	0.522813	0.408478	0.714584	0.549328	1	0.302374
ENSOARG00000000444	6	18	23	10	0.660301	1.70305	2.27817	0.977602	1	0.433489
ENSOARG00000000446	407	354	383	331	6.92839	6.02465	6.69508	5.75125	1	-0.118415
ENSOARG00000000451	660	691	902	703	21.7508	23.0322	31.1912	24.4749	0.9843	0.222181
ENSOARG00000000454	3187	3478	3165	3120	18.5447	22.6873	21.9448	23.1021	1	-0.111401
ENSOARG00000000456	1339	1316	1643	1699	16.9925	17.1091	20.2274	21.1927	0.947446	0.305261
ENSOARG00000000458	937	1101	902	1019	7.40166	8.32676	6.73706	7.71534	1	-0.112224
ENSOARG00000000459	923	1008	820	784	15.7378	11.6674	14.7254	12.2225	0.95249	-0.29434
ENSOARG00000000460	2849	2650	2518	2366	24.3788	22.4228	21.4234	19.3189	0.988111	-0.19769
ENSOARG00000000461	337	225	261	528	3.2071	2.11115	2.57034	5.1828	0.989868	0.461944
ENSOARG00000000462	1322	1602	1349	1198	18.2736	22.1977	18.7536	17.2346	0.9843	-0.225743
ENSOARG00000000464	608	726	652	670	15.9782	21.0457	18.2019	19.1084	1	-0.0398357
ENSOARG00000000465	2088	2155	1830	1478	9.32114	9.88636	7.65748	6.40191	0.889285	-0.385534
ENSOARG00000000468	157	181	186	143	2.04307	2.36396	2.51526	1.90136	1	-0.0653152
ENSOARG00000000469	598	571	434	537	11.3549	10.3188	8.29977	10.7848	0.954442	-0.294712
ENSOARG00000000470	121	68	53	14	1.90549	1.07831	0.898481	0.238476	0.691585	-1.52101
ENSOARG00000000472	6676	7299	7523	6610	136.335	151.638	159.812	136.84	1	-0.0103278
ENSOARG00000000473	39	44	81	51	0.276584	0.320552	0.604145	0.375436	0.9624	0.643255
ENSOARG00000000474	4	1	4	29	0.33778	0.128335	0.296221	1.95293	0.963868	2.69406
ENSOARG00000000476	15	12	12	23	0.415035	0.53411	0.41611	0.714201	1	0.34689
ENSOARG00000000478	91	69	45	37	0.970801	0.739847	0.738804	0.432497	0.751483	-0.990701
ENSOARG00000000479	990	811	1121	1146	8.75052	7.75773	11.6918	12.8738	0.942762	0.305328
ENSOARG00000000480	1426	2073	1740	2546	14.2315	21.0797	16.8259	25.6101	0.991917	0.265329
ENSOARG00000000483	244	208	198	300	2.65302	2.28641	2.05077	3.24121	1	0.112604
ENSOARG00000000485	6	13	42	0	0.111804	0.241355	0.744966	1.01564e-13	1	1.12025
ENSOARG00000000486	20	16	36	21	0.54201	0.428544	0.951169	0.569641	0.991917	0.637089
ENSOARG00000000488	419	339	363	358	1.83083	1.4928	1.53126	1.55523	1	-0.0988016
ENSOARG00000000490	1089	1070	930	1185	8.20244	8.15114	6.89202	8.90938	1	-0.0567374
ENSOARG00000000491	9463	8382	7893	8987	34.8832	30.3848	27.0766	30.8042	1	-0.107043
ENSOARG00000000493	4532	4273	4767	4654	77.357	76.8286	85.1031	88.1137	1	0.0709142
ENSOARG00000000495	245	223	252	278	3.92597	3.56122	3.9476	4.41057	1	0.152681
ENSOARG00000000498	3973	4638	4221	5093	22.3024	26.1112	23.646	28.699	1	0.0862031
ENSOARG00000000501	896	1033	1281	1212	63.9772	72.4313	84.33	82.5298	0.924754	0.343359
ENSOARG00000000502	318	245	275	424	12.9477	9.94644	10.7471	16.8057	0.989015	0.28495
ENSOARG00000000503	36	40	29	33	28.363	30.4732	19.8026	22.5763	1	-0.320649
ENSOARG00000000504	80	46	69	68	0.843263	0.494075	0.73796	0.730707	1	0.0942673
ENSOARG00000000507	307	407	403	466	6.88428	9.1235	9.2956	10.3373	0.983744	0.25643
ENSOARG00000000510	959	523	545	689	27.9021	15.0226	16.0123	19.5209	0.999056	-0.291021
ENSOARG00000000517	41	119	114	70	0.488002	1.34979	1.27988	0.80339	1	0.175264
ENSOARG00000000519	359	341	443	432	4.92986	4.42226	6.21932	6.04734	0.96925	0.295284
ENSOARG00000000521	168	186	257	210	27.7091	30.0878	39.8151	32.6354	0.9687	0.373223
ENSOARG00000000522	61	47	62	45	0.634898	0.494139	0.637416	0.463461	1	-0.0395776
ENSOARG00000000523	328	382	374	489	18.3666	23.0444	21.361	27.2998	0.9843	0.254413
ENSOARG00000000530	104	150	84	60	1.68078	2.43057	1.40605	0.984484	0.738045	-0.845116
ENSOARG00000000531	370	426	475	511	1.57446	1.82151	1.9775	2.17833	0.971235	0.281968
ENSOARG00000000532	23	32	20	37	0.785108	0.84548	0.526893	0.970987	1	0.023874
ENSOARG00000000536	416	393	458	501	5.17042	5.04773	5.71434	7.09797	0.9843	0.218587
ENSOARG00000000537	110	95	73	51	0.548576	0.438147	0.343264	0.23799	0.878113	-0.751429
ENSOARG00000000539	225	216	311	317	5.14095	4.9963	6.78282	7.14338	0.874251	0.483276
ENSOARG00000000540	16665	5941	11465	6203	107.415	38.3689	77.9452	41.4589	1	-0.381086
ENSOARG00000000541	371	391	494	417	3.75537	5.13212	4.97401	4.26432	0.9843	0.231182
ENSOARG00000000544	52	146	214	93	1.27558	3.55265	4.91729	2.21151	0.995982	0.606814
ENSOARG00000000545	168	229	107	182	4.62804	6.22742	2.85029	4.96791	0.95249	-0.485609
ENSOARG00000000546	35	48	27	30	0.9378	1.21836	0.687437	0.787023	0.984754	-0.569107
ENSOARG00000000549	664	648	641	546	2.76786	2.73213	2.64121	2.27135	0.993634	-0.170911
ENSOARG00000000551	48	54	60	64	1.96176	2.6199	1.67542	2.36721	1	0.25494
ENSOARG00000000552	234	122	107	108	6.44779	3.29682	3.05648	3.02562	0.92988	-0.754027
ENSOARG00000000557	1371	1143	1089	1125	11.0092	9.39795	8.87989	9.00129	0.9843	-0.210008
ENSOARG00000000558	2168	2013	1601	1656	9.52486	9.12108	7.6672	8.17219	0.889285	-0.387023
ENSOARG00000000562	170	123	164	137	3.59135	2.38876	3.48082	2.80131	1	0.0125325
ENSOARG00000000569	222	192	173	156	1.86116	1.74641	1.51839	1.40522	0.982801	-0.358043
ENSOARG00000000570	1352	815	569	916	19.6249	10.7289	8.29556	12.8584	0.964894	-0.572417
ENSOARG00000000572	26	11	6	2	1.27752	0.538649	0.35392	0.187622	0.929476	-2.23445
ENSOARG00000000573	178	108	98	98	1.74054	1.0556	0.989643	0.980861	0.927716	-0.571685
ENSOARG00000000576	128	115	98	146	2.63733	2.38399	2.04178	2.97403	1	-0.0212901
ENSOARG00000000579	915	1076	1346	1171	38.4459	46.6639	60.1163	49.607	0.936018	0.311653
ENSOARG00000000580	825	817	791	911	7.18432	8.02561	7.78493	9.30966	1	0.0248836
ENSOARG00000000581	2	9	61	81	0.0455447	0.240733	1.54785	2.04257	0.000785205	3.66277
ENSOARG00000000582	99	96	81	86	2.05976	1.78855	1.23815	2.04643	1	-0.250397
ENSOARG00000000583	151	185	101	162	2.86738	3.25949	1.69859	2.75527	0.982801	-0.380823
ENSOARG00000000587	139	171	229	189	2.75314	3.38073	4.64099	3.79653	0.963868	0.404733
ENSOARG00000000588	633	340	461	703	16.1023	6.98841	11.8815	20.8498	1	0.231509
ENSOARG00000000591	9	458	10	187	0.0976712	4.89122	0.116853	2.06156	1	-1.27515
ENSOARG00000000594	372	385	245	283	4.01007	4.1199	2.8978	3.23284	0.714705	-0.546668
ENSOARG00000000596	347	347	367	414	3.86368	3.94822	4.25848	4.66078	1	0.143519
ENSOARG00000000600	165	154	174	214	14.6242	14.5973	14.404	19.0999	0.991917	0.255536
ENSOARG00000000601	53	74	59	56	1.81777	3.55827	1.58623	2.33048	1	-0.169937
ENSOARG00000000603	1222	1159	881	1010	7.55778	7.20384	5.27542	6.18774	0.918308	-0.35929
ENSOARG00000000605	347	280	475	566	1.91422	1.56179	2.55536	3.12775	0.361192	0.704564
ENSOARG00000000606	24	41	37	170	1.25407	2.57097	1.89312	12.4491	0.977499	1.64242
ENSOARG00000000612	3039	3941	3670	4613	98.5029	126.478	121.635	153.387	0.9843	0.219815
ENSOARG00000000614	695	618	498	678	14.9205	13.9805	10.9735	14.9307	0.989868	-0.186067
ENSOARG00000000615	402	1336	747	283	8.33119	27.3705	15.96	6.06121	0.994641	-0.780593
ENSOARG00000000618	1143	585	1170	970	29.0378	14.6864	30.3668	23.2498	0.996741	0.282304
ENSOARG00000000619	774	764	943	952	13.5963	13.5157	16.2409	16.6786	0.968953	0.274436
ENSOARG00000000620	38	63	33	56	4.07962	5.37319	2.5301	5.44977	1	-0.210082
ENSOARG00000000622	1222	994	1177	1080	8.87597	7.18342	8.69254	8.02007	1	-5.4632e-05
ENSOARG00000000624	439	527	531	480	6.35388	7.5986	7.44851	6.89196	1	0.0390676
ENSOARG00000000630	324	365	422	307	5.84672	6.60057	7.46514	5.57157	1	0.0551198
ENSOARG00000000634	194	218	146	138	2.30243	2.57273	1.81949	1.69025	0.878113	-0.563413
ENSOARG00000000636	3073	3022	3021	2679	24.3256	25.9607	28.1267	25.6695	1	-0.123187
ENSOARG00000000637	502	467	423	456	3.75483	3.54221	3.03441	3.36726	0.995982	-0.167411
ENSOARG00000000638	1157	781	634	598	12.2839	8.44325	7.18474	6.65496	0.694425	-0.680043
ENSOARG00000000641	19	22	38	31	2.49807	2.81716	4.60203	4.69125	0.9843	0.724509
ENSOARG00000000642	148	177	185	158	3.62167	4.19647	4.23917	3.74706	1	0.0512297
ENSOARG00000000645	20	43	45	64	0.466135	0.987498	0.998684	1.45563	0.937947	0.763455
ENSOARG00000000647	58	67	55	41	0.565786	0.679427	0.593923	0.411324	0.991917	-0.407159
ENSOARG00000000648	118	105	110	164	2.12392	1.86136	1.95116	2.94342	0.995982	0.26992
ENSOARG00000000651	636	634	438	471	5.85473	5.92921	4.4241	4.71878	0.668777	-0.509275
ENSOARG00000000653	33	38	19	40	0.321845	0.372647	0.176321	0.38252	1	-0.294857
ENSOARG00000000654	146	169	225	196	9.97812	12.062	15.1845	13.045	0.9687	0.391913
ENSOARG00000000655	120	114	63	37	6.00998	5.67946	3.33906	1.91969	0.378894	-1.25245
ENSOARG00000000660	114	166	198	207	10.2025	14.8092	17.8988	18.5353	0.919287	0.505602
ENSOARG00000000663	45	15	26	88	18.6698	6.1395	9.53672	32.1644	0.989868	0.898122
ENSOARG00000000664	23	10	14	16	0.24739	0.116108	0.153448	0.181368	1	-0.164109
ENSOARG00000000665	1151	1266	1347	1370	88.4692	94.6876	90.5994	105.202	0.999056	0.142042
ENSOARG00000000666	810	858	889	958	14.1836	15.2257	15.6445	16.8669	1	0.120241
ENSOARG00000000667	660	447	533	585	20.3886	14.5081	16.2743	18.5261	1	-0.012427
ENSOARG00000000668	148	144	170	198	3.29538	3.59454	4.05969	4.64825	0.984648	0.306835
ENSOARG00000000669	63	53	89	70	0.892567	0.743914	1.23312	0.99649	0.9843	0.428603
ENSOARG00000000670	3426	5552	5760	5685	60.1733	104.157	99.7757	102.903	0.977499	0.323404
ENSOARG00000000678	4498	6952	5732	4984	113.494	176.148	147.832	126.559	1	-0.122235
ENSOARG00000000680	270	288	346	296	1.50436	1.62486	1.90228	1.65991	0.998766	0.175807
ENSOARG00000000683	2263	2456	2443	2460	40.112	43.2813	44.4573	44.458	1	0.0284469
ENSOARG00000000684	643	672	473	441	2.61638	2.91495	2.01877	1.90914	0.580752	-0.551411
ENSOARG00000000685	119	136	173	161	0.917733	1.01749	1.32836	1.27269	0.9843	0.362707
ENSOARG00000000691	176	150	172	207	9.49759	6.5604	8.69191	8.68241	1	0.190424
ENSOARG00000000694	439	437	543	475	5.10886	4.86392	5.82639	5.18102	0.989868	0.190227
ENSOARG00000000695	1134	1268	1149	1422	10.8027	11.8601	10.4832	13.3369	1	0.0710562
ENSOARG00000000698	438	526	430	417	6.84529	8.18523	6.11753	6.36877	0.984848	-0.213391
ENSOARG00000000701	2036	1923	1785	1669	19.9774	19.1224	17.6344	16.1735	0.9843	-0.223451
ENSOARG00000000703	44	19	44	45	11.0123	4.65015	10.2526	10.4996	0.991917	0.472007
ENSOARG00000000706	4648	6231	7188	7649	787.191	1052.84	1124.89	1198.37	0.878113	0.420764
ENSOARG00000000712	254	232	169	166	1.3698	1.2656	0.957748	0.918116	0.835048	-0.563435
ENSOARG00000000717	196	199	221	264	74.614	73.038	79.1534	92.8893	0.984754	0.269179
ENSOARG00000000722	9149	15483	7188	7631	157.363	266.41	120.353	122.063	0.871635	-0.760051
ENSOARG00000000725	201	235	199	165	3.30434	3.57568	2.87056	2.37059	0.9843	-0.286879
ENSOARG00000000726	1204	1289	1163	1210	41.6424	39.4544	39.291	38.4436	1	-0.0979487
ENSOARG00000000727	19	5	15	29	4.16359	1.22478	3.19732	5.86335	0.989868	0.847289
ENSOARG00000000728	471	552	444	544	10.9315	12.9196	10.4995	12.7578	1	-0.077263
ENSOARG00000000729	104100	117717	118788	152261	1112.59	1249.48	1152.4	1519.85	0.981395	0.262094
ENSOARG00000000732	4368	4480	4314	6523	38.0391	39.8387	36.5435	57.6708	0.9843	0.26526
ENSOARG00000000734	38	23	42	32	2.58437	1.26785	2.88016	1.77959	1	0.252575
ENSOARG00000000735	1136	987	1187	1325	27.9169	24.4033	30.1449	33.8675	0.9843	0.215929
ENSOARG00000000737	119	143	139	150	2.27104	2.50544	2.57646	2.72847	1	0.114632
ENSOARG00000000738	598	1192	1100	526	77.4478	153.352	150.612	70.3272	1	-0.164571
ENSOARG00000000743	2280	2756	2022	2482	329.936	403.305	278.659	345.342	0.991917	-0.188125
ENSOARG00000000744	33	104	43	93	0.217163	0.672477	0.283505	0.606817	1	-0.0386741
ENSOARG00000000745	247	239	220	221	1.8705	1.83792	1.74157	1.70219	1	-0.16687
ENSOARG00000000747	64	58	123	226	4.61539	3.34571	8.30079	14.1505	0.522262	1.48885
ENSOARG00000000749	61	55	58	35	0.60608	0.560025	0.611003	0.363604	0.998766	-0.344785
ENSOARG00000000750	196	194	195	177	6.69557	7.66911	7.20483	6.54289	1	-0.0947291
ENSOARG00000000751	108301	117034	77431	92479	1552.99	1697.4	1082.48	1306.97	0.82724	-0.434276
ENSOARG00000000753	443	463	522	445	22.4712	24.3513	25.2309	22.9995	1	0.0675161
ENSOARG00000000754	208	170	214	203	4.13832	3.42255	4.23812	4.06181	1	0.115109
ENSOARG00000000756	758	559	467	501	7.16906	4.21103	3.46076	4.06982	0.758077	-0.470866
ENSOARG00000000757	470	396	316	402	7.03347	5.35074	4.1862	5.63358	0.968553	-0.297358
ENSOARG00000000758	293	311	385	340	22.5503	31.1403	31.7762	25.05	0.9843	0.236889
ENSOARG00000000761	325	350	372	411	5.12883	6.13335	6.93704	7.83179	0.994722	0.18726
ENSOARG00000000762	28	34	18	25	1.56185	1.90324	0.954419	1.36779	0.994957	-0.555158
ENSOARG00000000766	161	155	145	157	3.73291	3.30467	3.09599	3.47232	1	-0.0921724
ENSOARG00000000768	811	749	739	958	12.9177	11.4095	11.815	15.1346	1	0.0944068
ENSOARG00000000769	35979	32710	40516	24566	675.797	618.426	807.739	501.59	1	-0.103793
ENSOARG00000000770	101	102	99	137	1.02053	0.997007	0.944785	1.28913	1	0.190151
ENSOARG00000000772	396	411	641	680	5.23628	5.45786	8.31501	8.8052	0.337207	0.684196
ENSOARG00000000774	3675	3770	3925	4203	16.5574	17.4339	18.1069	19.0447	1	0.0998252
ENSOARG00000000775	32	38	43	60	10.1937	11.0801	12.1636	14.4022	0.9843	0.529993
ENSOARG00000000778	1471	1608	1237	937	21.7705	26.0322	22.5245	16.2331	0.645474	-0.52845
ENSOARG00000000779	514	701	661	671	15.1569	21.7814	19.3377	20.1735	1	0.105809
ENSOARG00000000780	538	719	853	808	10.058	13.8863	15.6692	13.7362	0.889285	0.375344
ENSOARG00000000783	19	36	34	42	0.717576	1.35304	1.21696	1.54472	0.996994	0.439353
ENSOARG00000000786	36	19	25	28	0.506767	0.263617	0.344205	0.396496	1	-0.0800766
ENSOARG00000000787	774	834	1096	1052	21.6488	21.5488	28.0586	25.1361	0.878113	0.39106
ENSOARG00000000788	1712	1480	1724	2238	20.4722	16.4604	18.1302	24.8056	0.965233	0.284756
ENSOARG00000000791	457	417	380	473	5.13982	4.68639	4.43447	5.40855	1	-0.0620604
ENSOARG00000000793	728	745	1004	920	16.767	17.5877	22.0466	21.0992	0.916784	0.358769
ENSOARG00000000796	155	174	95	151	1.44823	1.64	0.908061	1.42807	0.963868	-0.446811
ENSOARG00000000797	610	738	870	876	148.28	174.28	182.516	197.697	0.918644	0.346458
ENSOARG00000000800	476	651	781	763	33.1949	45.238	51.2186	50.9985	0.809909	0.42741
ENSOARG00000000801	566	743	753	757	8.03244	11.4605	12.0223	11.7645	0.991917	0.179282
ENSOARG00000000803	47	61	60	32	0.283105	0.398047	0.395487	0.193755	1	-0.257257
ENSOARG00000000804	332	154	682	692	4.08824	1.96105	7.87006	8.19515	0.000181233	1.4729
ENSOARG00000000807	96	144	157	167	14.6102	21.7812	23.1838	24.6743	0.982801	0.406032
ENSOARG00000000808	101	76	102	105	1.06639	1.04848	1.10367	1.67562	1	0.199243
ENSOARG00000000809	151	192	209	111	1.35895	1.76236	1.82446	1.00538	1	-0.126056
ENSOARG00000000810	1596	1366	789	1610	7.78617	6.73715	3.95856	8.04397	0.991917	-0.331747
ENSOARG00000000811	588	703	825	794	6.58141	7.95238	9.3296	8.99604	0.944417	0.299907
ENSOARG00000000813	438	427	897	1062	2.60284	2.56982	5.0674	6.25303	0.0018013	1.15242
ENSOARG00000000818	616	631	711	532	7.78769	8.38511	8.72214	6.85528	1	-0.0309351
ENSOARG00000000821	169	211	175	157	3.96386	4.82765	5.21875	3.87169	0.996741	-0.22144
ENSOARG00000000822	254	250	403	368	99.5565	95.9222	145.14	131.775	0.651142	0.586743
ENSOARG00000000823	219	253	226	262	9.44884	10.3544	9.56911	11.6566	1	0.021137
ENSOARG00000000824	992	1063	1213	1134	18.6761	20.2129	24.2718	22.2185	0.995982	0.165052
ENSOARG00000000825	6	96	46	71	0.954626	9.23704	4.39638	6.61687	1	0.17001
ENSOARG00000000826	779	753	818	917	15.5088	19.1366	19.3206	20.8675	0.996741	0.152673
ENSOARG00000000827	266	231	326	230	6.75495	6.11659	10.2537	5.98634	1	0.135679
ENSOARG00000000829	372	353	317	174	2.54958	3.35687	2.21442	0.968951	0.820891	-0.588115
ENSOARG00000000831	2729	3475	4378	4834	77.8243	95.4963	127.045	139.662	0.650757	0.543393
ENSOARG00000000832	901	846	1144	1303	17.0994	15.1946	21.6128	23.7038	0.762624	0.459276
ENSOARG00000000836	380	370	433	426	4.00663	3.92649	4.58034	4.53937	0.996741	0.169102
ENSOARG00000000837	101	162	364	299	2.21205	3.6164	7.40262	6.28548	0.0139792	1.30736
ENSOARG00000000838	921	1011	1094	1112	27.1692	31.3949	31.7418	33.544	0.995982	0.164584
ENSOARG00000000839	905	834	617	577	4.54799	4.64924	3.55737	4.06275	0.521132	-0.569029
ENSOARG00000000840	173	223	203	189	1.98723	2.96266	2.08609	2.52892	1	-0.0413337
ENSOARG00000000846	138	138	113	102	7.78377	7.74015	7.1245	4.8546	0.9843	-0.386885
ENSOARG00000000848	103	81	149	118	0.849921	0.656214	1.16678	0.948765	0.952525	0.510849
ENSOARG00000000850	105	45	60	59	1.24659	0.557681	0.749985	0.708923	0.999056	-0.36039
ENSOARG00000000851	77	43	65	65	0.984586	0.521858	0.731056	0.890596	1	0.0889813
ENSOARG00000000852	836	873	873	788	15.0148	15.0189	18.6605	13.8613	1	-0.0676691
ENSOARG00000000853	422	181	243	688	3.37225	1.7146	1.94942	6.6152	0.996741	0.598861
ENSOARG00000000854	29	32	35	47	6.1473	6.56254	6.65954	9.10103	0.999056	0.399669
ENSOARG00000000855	30	17	35	17	0.343932	0.199848	0.381141	0.201027	1	0.120327
ENSOARG00000000856	157	84	124	202	10.4509	5.63508	8.43267	13.3482	0.989868	0.408681
ENSOARG00000000857	77	36	163	17	12.5699	5.66109	24.4351	2.72474	1	0.647522
ENSOARG00000000858	576	495	567	506	4.33384	3.75956	4.12974	3.78176	1	-0.0237918
ENSOARG00000000859	1626	1512	2133	1603	26.309	26.5262	34.0828	28.4193	0.9843	0.225378
ENSOARG00000000860	21110	18928	13524	13586	231.293	205.977	153.523	153.399	0.600002	-0.58921
ENSOARG00000000862	462	392	571	662	10.7587	8.9714	12.7816	15.2281	0.681036	0.503017
ENSOARG00000000865	145	164	193	194	12.5487	12.7765	12.6829	14.8936	0.985385	0.297978
ENSOARG00000000866	828	595	550	557	18.9649	11.6755	12.0219	13.3148	0.916051	-0.388879
ENSOARG00000000869	556	450	326	407	2.75509	2.24507	1.57705	2.01737	0.754569	-0.48368
ENSOARG00000000873	16	15	20	31	0.13297	0.121501	0.156423	0.250258	0.991917	0.690945
ENSOARG00000000874	161	134	146	189	4.45767	3.50685	3.44926	4.64119	1	0.156451
ENSOARG00000000875	2279	1345	1716	1668	56.1704	34.2143	45.3558	42.5857	1	-0.125327
ENSOARG00000000876	70	603	89	93	0.742522	7.43331	1.19921	1.18804	0.9843	-1.91399
ENSOARG00000000877	12	9	31	13	0.27029	0.190656	0.579599	0.331078	0.9843	1.04167
ENSOARG00000000878	566	986	1292	852	5.57378	9.87471	12.2637	8.26702	0.9843	0.439865
ENSOARG00000000881	1638	1596	1342	1218	18.1736	17.6544	15.855	13.8966	0.918308	-0.363728
ENSOARG00000000884	516	402	367	345	6.83092	4.86747	4.50943	4.13951	0.909302	-0.393139
ENSOARG00000000888	138	91	77	99	4.79687	3.04439	2.33701	3.18685	0.9843	-0.406677
ENSOARG00000000890	888	862	1021	851	27.7967	27.2596	31.1296	26.7595	1	0.0707946
ENSOARG00000000891	1929	1956	2100	2010	112.403	116.471	133.077	122.968	1	0.0545829
ENSOARG00000000894	292	272	231	350	3.73266	3.45862	3.06337	4.62088	1	0.0155923
ENSOARG00000000896	50	23	19	23	1.84862	0.904947	0.735783	0.882214	0.974486	-0.82421
ENSOARG00000000897	499	620	719	604	4.62294	5.78827	6.51879	5.63989	0.9843	0.215074
ENSOARG00000000898	12	22	6	6	0.177039	0.339037	0.104241	0.0967998	0.9843	-1.52941
ENSOARG00000000899	24	37	46	28	0.221759	0.362207	0.543473	0.299071	1	0.252553
ENSOARG00000000901	335	323	526	555	44.4066	39.447	63.4222	70.4827	0.369837	0.689447
ENSOARG00000000903	447	459	457	464	12.661	14.0116	13.3499	13.3902	1	-0.00303854
ENSOARG00000000909	53	56	53	56	1.09011	1.71043	1.55659	1.52114	1	-0.026795
ENSOARG00000000910	2864	3155	3459	3870	91.033	92.4271	100.365	109.841	0.982801	0.257202
ENSOARG00000000916	16	13	68	44	0.551969	0.436125	2.28064	1.46139	0.332294	1.92335
ENSOARG00000000917	64	55	114	96	2.38315	2.05713	3.91889	3.41415	0.846627	0.793026
ENSOARG00000000918	228	242	345	236	6.90208	7.69354	10.5615	7.20276	0.9843	0.279688
ENSOARG00000000920	423	725	655	668	6.39496	11.0676	9.68839	10.1405	1	0.177778
ENSOARG00000000924	386	357	365	367	15.9461	10.9292	14.9212	11.7801	1	-0.0481962
ENSOARG00000000925	267	314	295	306	5.7407	6.20126	5.83408	6.51617	1	0.0220198
ENSOARG00000000926	547	551	654	687	12.7343	12.998	15.3596	16.1474	0.978188	0.261661
ENSOARG00000000927	647	605	750	750	3.93318	4.03483	4.62587	5.12837	0.9843	0.234054
ENSOARG00000000928	249	249	277	140	4.9742	5.00404	5.32667	2.72392	0.995982	-0.281869
ENSOARG00000000929	26	17	19	32	1.52545	0.986203	1.05278	1.81208	1	0.218892
ENSOARG00000000932	562	694	652	695	10.8623	3.25269	6.25548	17.8849	1	0.0740507
ENSOARG00000000934	211	210	190	159	1.9074	1.91229	1.76291	1.46071	0.9843	-0.297039
ENSOARG00000000935	44	62	42	37	0.432783	0.615988	0.424571	0.374791	0.989868	-0.45078
ENSOARG00000000939	1290	1149	1169	1246	11.5847	9.71941	9.20196	9.97961	1	-0.0410131
ENSOARG00000000940	11893	13127	8388	8892	171.61	186.732	124.58	130.189	0.650757	-0.560794
ENSOARG00000000941	657	628	650	655	17.9473	17.8837	17.2554	17.3921	1	-0.00441105
ENSOARG00000000942	1311	922	574	510	2.90315	2.04446	1.27796	1.1348	0.184759	-1.06903
ENSOARG00000000944	183	196	149	135	2.24433	2.40229	1.86946	1.6872	0.950478	-0.44289
ENSOARG00000000945	74	100	78	105	2.06573	2.85973	2.06505	2.7997	1	0.0455357
ENSOARG00000000946	231	471	643	514	7.93243	16.5348	18.3729	16.4008	0.871717	0.694219
ENSOARG00000000948	800	1218	799	913	15.3706	20.0877	15.0479	16.4563	0.987414	-0.264277
ENSOARG00000000949	1288	1339	2141	2328	198.06	207.516	327.592	353.163	0.26019	0.739706
ENSOARG00000000950	51729	77898	69100	96673	436.216	656.719	592.324	828.576	0.9843	0.327532
ENSOARG00000000952	1235	1009	1615	1523	10.9271	8.9915	14.3285	13.5686	0.771032	0.457229
ENSOARG00000000954	6839	6542	4304	4839	160.884	129.863	89.6501	95.2121	0.600534	-0.576294
ENSOARG00000000956	10614	9147	8372	7959	915.988	783.045	738.793	687.049	0.965233	-0.301616
ENSOARG00000000957	2706	2655	2735	2372	48.401	43.1346	47.7013	38.2435	1	-0.0965165
ENSOARG00000000958	1710	1575	1441	1373	34.2679	31.584	29.003	27.5865	0.982801	-0.249871
ENSOARG00000000959	486	470	501	470	5.91964	5.10748	7.35357	7.17221	1	-0.00413506
ENSOARG00000000960	773	730	732	707	9.99948	9.23162	9.0391	8.77313	1	-0.0894068
ENSOARG00000000963	413	667	401	536	16.2203	25.6213	14.4066	22.5349	0.999056	-0.232182
ENSOARG00000000964	220	251	277	228	4.19078	4.78329	4.93791	4.21726	1	0.0740855
ENSOARG00000000965	163	182	220	205	8.46778	9.03669	9.96158	9.92476	0.986445	0.274229
ENSOARG00000000966	133	118	115	120	7.68454	2.89447	3.11224	4.77635	1	-0.121742
ENSOARG00000000968	52	75	54	53	0.456555	0.644916	0.448336	0.457013	1	-0.274018
ENSOARG00000000971	1649	1402	988	1194	8.93563	7.92735	6.05266	7.11781	0.672022	-0.510538
ENSOARG00000000972	546	299	513	560	12.6022	7.19134	11.2891	13.0528	0.9843	0.318014
ENSOARG00000000977	1414	1379	1626	1182	23.7248	21.7907	25.9432	18.0226	1	-0.0185153
ENSOARG00000000978	7308	10324	10230	10342	240.329	345.69	328.521	342.806	0.991917	0.195651
ENSOARG00000000982	82	102	105	76	2.25946	2.64014	2.61236	1.93098	1	-0.0500391
ENSOARG00000000983	16	1	13	41	0.898988	0.0899602	0.774928	2.31269	0.96235	1.63989
ENSOARG00000000984	38	58	27	88	6.19288	9.30704	4.15074	13.4806	1	0.232184
ENSOARG00000000985	4102	2887	3375	4175	78.11	58.0578	63.7601	75.9401	1	0.0845176
ENSOARG00000000986	101	99	129	146	1.5176	1.49837	1.90559	2.2027	0.982801	0.432567
ENSOARG00000000989	142	275	81	231	3.54576	7.35679	2.35297	6.13855	0.999056	-0.446784
ENSOARG00000000993	1647	477	844	1356	55.7371	15.6558	26.7362	52.4473	1	0.0237575
ENSOARG00000000995	677	699	607	607	9.4854	9.88002	8.87232	8.75675	0.9843	-0.207421
ENSOARG00000000996	1155	1058	1267	1206	11.9784	10.9768	13.6253	12.8351	1	0.133662
ENSOARG00000000998	115	103	74	57	2.11177	1.93501	1.3878	1.07294	0.865769	-0.761054
ENSOARG00000001000	18	8	15	29	10.7811	5.26713	7.3058	13.705	0.995982	0.73167
ENSOARG00000001003	473	403	372	359	5.82904	4.75383	4.65404	4.35782	0.97386	-0.28765
ENSOARG00000001004	150	160	158	164	1.1718	1.25731	1.22906	1.25345	1	0.0280191
ENSOARG00000001010	376	340	359	292	3.94722	3.67773	3.9172	3.16948	0.999056	-0.163674
ENSOARG00000001011	612	650	667	579	17.0662	18.0244	19.1977	16.3495	1	-0.0449277
ENSOARG00000001013	863	616	515	573	11.3345	8.19177	7.0589	7.7339	0.858731	-0.469673
ENSOARG00000001014	989	1334	995	1034	15.7087	22.3232	17.0688	16.803	0.9843	-0.222078
ENSOARG00000001015	41	37	65	35	0.493362	0.453469	0.755505	0.419001	1	0.332639
ENSOARG00000001016	1560	1729	1657	1922	43.2741	48.643	42.569	50.7828	1	0.0949642
ENSOARG00000001020	117	168	297	259	0.742001	1.10619	2.06756	1.73847	0.301804	0.937491
ENSOARG00000001022	251	278	275	197	3.39925	3.4465	3.63381	2.83227	0.996741	-0.190749
ENSOARG00000001025	108	129	137	171	6.50047	7.80467	7.73238	10.0792	0.9843	0.350971
ENSOARG00000001026	2136	1802	1436	3007	33.5322	28.2505	21.8696	46.9685	1	0.146435
ENSOARG00000001030	1151	1133	1681	1542	15.0769	14.4718	20.9875	19.4769	0.750892	0.470271
ENSOARG00000001031	262	283	397	370	4.93402	5.69441	7.95467	7.19926	0.849337	0.466344
ENSOARG00000001033	46	26	65	36	0.287425	0.165999	0.391316	0.226657	0.989868	0.462597
ENSOARG00000001034	196	153	99	114	2.50334	1.70067	1.22296	1.32284	0.751483	-0.739182
ENSOARG00000001037	532	680	436	467	9.04598	11.4224	7.71645	8.12096	0.783608	-0.451473
ENSOARG00000001038	409	484	562	511	8.61264	10.5911	11.3509	10.3824	0.9843	0.238295
ENSOARG00000001039	477	460	451	399	28.213	25.286	25.9212	19.5026	0.995982	-0.167098
ENSOARG00000001040	897	1346	1563	1285	64.9461	98.1785	111.4	91.588	0.979815	0.317955
ENSOARG00000001045	900	898	1182	927	16.2516	17.0626	21.497	16.4298	0.985385	0.20381
ENSOARG00000001048	74	62	52	68	30.3551	25.3013	19.693	25.1362	1	-0.207583
ENSOARG00000001051	475	480	433	473	8.63789	8.77318	7.94959	8.56463	1	-0.102816
ENSOARG00000001052	516	531	437	345	10.6072	11.3388	8.76219	7.27993	0.808498	-0.447397
ENSOARG00000001055	11234	12959	13658	16459	757.485	874.123	877.763	1089.07	0.977499	0.288977
ENSOARG00000001057	1958	2429	2460	2490	29.7115	38.7013	39.1333	40.451	0.999056	0.147402
ENSOARG00000001059	31	55	81	78	3.17031	5.64841	7.76429	7.61987	0.868476	0.859775
ENSOARG00000001060	2199	2152	2215	1754	15.4554	15.2468	15.8223	12.4662	0.996741	-0.158934
ENSOARG00000001064	30043	37507	33817	44384	377.237	473.901	416.108	551.031	0.991917	0.184073
ENSOARG00000001066	395	279	359	368	12.345	9.17263	11.7507	12.3419	1	0.0825967
ENSOARG00000001069	4352	4588	3743	3680	48.4754	52.8065	41.4899	40.5512	0.965233	-0.294965
ENSOARG00000001070	46	58	61	63	0.821421	0.948528	1.07645	0.982585	1	0.226931
ENSOARG00000001074	218	307	446	540	4.16245	6.37644	9.41047	12.5995	0.131552	0.882183
ENSOARG00000001075	184	101	187	149	6.32313	3.7129	6.44714	5.26338	1	0.211328
ENSOARG00000001076	953	986	977	911	45.3373	42.7381	42.6929	40.1127	1	-0.0650653
ENSOARG00000001077	847	691	798	773	7.48226	6.27695	6.56133	6.40957	1	0.00404709
ENSOARG00000001078	180	281	340	444	3.63283	5.70502	6.50758	8.84093	0.585283	0.738859
ENSOARG00000001081	579	628	677	613	9.89028	11.8308	11.6291	10.8428	1	0.0693587
ENSOARG00000001082	123	117	147	130	1.74884	1.76222	2.12584	2.11518	1	0.180345
ENSOARG00000001085	32	22	17	21	8.84427	6.12813	4.20554	5.31888	0.999056	-0.533823
ENSOARG00000001086	35	45	35	37	2.56727	3.55585	2.87647	3.94246	1	-0.178868
ENSOARG00000001087	36	43	47	49	1.61362	1.95302	2.02452	2.17632	1	0.254362
ENSOARG00000001089	478	407	313	405	5.83889	4.90721	3.72094	4.98211	0.937947	-0.328696
ENSOARG00000001090	186	173	195	243	6.24002	4.54511	4.86167	6.70441	0.988111	0.259966
ENSOARG00000001091	1191	1208	1555	1707	29.7224	33.1928	38.6247	44.3183	0.849337	0.416489
ENSOARG00000001093	247	215	253	265	9.68975	8.56524	9.94056	10.6519	1	0.138345
ENSOARG00000001095	856	745	843	858	6.05402	5.47572	6.27841	6.98496	1	0.0607366
ENSOARG00000001097	103	18	141	30	271.488	45.9662	307.634	66.1705	1	0.474623
ENSOARG00000001098	61	75	102	102	0.564051	0.689891	0.900883	0.930787	0.953412	0.558191
ENSOARG00000001099	365	364	394	440	5.71096	5.85194	6.05233	7.1156	0.996741	0.167276
ENSOARG00000001101	19	18	27	11	26.8422	24.0279	32.5501	13.5054	1	0.0129835
ENSOARG00000001103	36	42	37	49	2.31387	2.69178	2.23136	3.03344	1	0.113716
ENSOARG00000001107	78	88	67	109	2.00255	2.5093	1.77821	2.6977	1	0.0569779
ENSOARG00000001108	32	59	34	26	0.81546	1.48537	0.79377	0.634616	0.9843	-0.627437
ENSOARG00000001109	112	95	149	216	1.28795	1.18624	1.96764	2.54129	0.681036	0.791108
ENSOARG00000001111	188	248	209	389	19.3346	24.8548	19.3483	37.7164	0.985385	0.428172
ENSOARG00000001113	68	61	84	58	0.423985	0.403357	0.462132	0.384102	1	0.112377
ENSOARG00000001115	758	574	788	751	10.6097	8.55446	10.4772	10.1665	0.990887	0.181868
ENSOARG00000001117	132	116	107	88	2.71058	2.2572	1.98378	1.6282	0.9843	-0.373243
ENSOARG00000001119	251	295	370	367	6.94879	8.6184	10.4682	10.4942	0.918308	0.40602
ENSOARG00000001121	158	202	173	179	1.54314	2.00086	1.59323	1.70453	1	-0.0592544
ENSOARG00000001123	218	171	251	196	4.46571	3.86718	4.66101	4.58229	1	0.17424
ENSOARG00000001124	611	593	803	676	62.1822	62.1461	82.6026	64.5146	0.969885	0.270342
ENSOARG00000001127	139	138	172	205	1.94686	1.93914	2.49233	3.28227	0.965233	0.417736
ENSOARG00000001128	245	205	252	345	6.58997	4.74283	5.46817	9.72745	0.936018	0.380732
ENSOARG00000001131	48	28	20	18	0.670424	0.398391	0.294058	0.265564	0.927716	-1.02636
ENSOARG00000001136	9810	9417	12379	13130	680.895	664.323	820.226	873.974	0.918644	0.381106
ENSOARG00000001138	154	62	41	17	2.3141	0.939311	0.63776	0.271784	0.787834	-1.92213
ENSOARG00000001139	264	249	267	263	3.30172	3.10832	3.28178	3.31232	1	0.0203779
ENSOARG00000001142	1053	935	895	941	9.6865	8.57516	8.05094	8.64015	0.999056	-0.141478
ENSOARG00000001146	35	41	28	33	2.92191	3.4915	2.463	2.85645	1	-0.344176
ENSOARG00000001147	423	460	588	667	206.898	219.734	248.924	285.069	0.720161	0.480297
ENSOARG00000001148	1032	1103	924	968	16.7971	17.8009	15.0554	15.949	0.985385	-0.201111
ENSOARG00000001150	35	34	39	36	4.91875	4.82266	5.32454	4.96173	1	0.0937197
ENSOARG00000001151	190	147	151	161	3.15538	2.3747	2.53677	2.85583	1	-0.1379
ENSOARG00000001154	354	236	342	392	3.49157	2.39519	3.34859	3.84938	0.982801	0.288318
ENSOARG00000001155	408	367	314	290	4.33575	3.93091	3.33437	3.10349	0.919287	-0.386196
ENSOARG00000001158	50	31	41	38	1.3099	0.796057	0.996028	0.975547	1	-0.0624927
ENSOARG00000001159	417	514	474	557	3.45127	4.22776	3.83354	4.03752	1	0.120192
ENSOARG00000001160	271	262	374	284	1.84962	1.7817	2.47171	1.91925	0.9843	0.277652
ENSOARG00000001165	551	86	298	323	20.6885	3.23976	10.4928	11.67	1	-0.0629913
ENSOARG00000001168	297	330	346	336	2.82142	3.17101	3.19559	3.17238	1	0.0946124
ENSOARG00000001171	116	141	159	169	2.30284	2.78173	2.96546	3.3351	0.9843	0.325074
ENSOARG00000001172	44	11	15	15	0.277537	0.0757261	0.107673	0.102154	0.989868	-0.900739
ENSOARG00000001174	434	565	943	769	7.34718	9.59327	14.3892	13.4505	0.19616	0.750622
ENSOARG00000001175	87	63	111	44	0.5618	0.414658	0.762946	0.289792	1	0.0219414
ENSOARG00000001185	1536	1464	1218	1003	7.27501	6.98543	5.99934	4.85374	0.762865	-0.460161
ENSOARG00000001187	625	446	529	375	4.86729	3.47033	4.30991	2.98239	0.987414	-0.270662
ENSOARG00000001189	4	0	22	27	0.0849624	0.0234149	0.441823	0.513528	0.554539	3.58844
ENSOARG00000001191	28	61	16	18	4.74213	9.90047	2.42304	2.77736	0.825379	-1.4154
ENSOARG00000001198	4149	3910	4518	5063	708.368	665.54	754.88	824.448	0.9843	0.222738
ENSOARG00000001199	45	38	22	46	0.467431	0.443915	0.21807	0.587572	1	-0.315211
ENSOARG00000001200	2003	2215	1818	1781	39.5583	44.7344	38.565	37.4796	0.982801	-0.255668
ENSOARG00000001201	27	28	42	32	3.60383	3.7045	5.07688	4.00246	0.999056	0.401764
ENSOARG00000001202	48	34	33	39	0.908549	0.649966	0.609644	0.739122	1	-0.214438
ENSOARG00000001206	496	448	491	625	39.1848	32.6891	35.6533	43.5842	0.9843	0.214478
ENSOARG00000001208	242	236	264	270	3.6647	3.62951	4.02488	4.12044	1	0.133109
ENSOARG00000001211	179	216	293	240	9.17591	12.7476	12.6027	11.4873	0.933127	0.405799
ENSOARG00000001212	287	335	396	440	8.61341	10.2904	10.9381	12.5876	0.913079	0.399687
ENSOARG00000001213	1211	1214	1214	1162	30.4272	33.3338	25.3996	29.969	1	-0.0560868
ENSOARG00000001218	1072	679	990	921	10.4693	6.73484	9.46767	8.9203	1	0.0997127
ENSOARG00000001220	45	38	47	38	1.01488	0.83786	1.05207	0.864169	1	0.00801263
ENSOARG00000001222	213	222	292	249	6.31084	6.51581	8.33298	7.32621	0.9843	0.288125
ENSOARG00000001226	93	58	93	46	1.44655	0.914898	1.39876	0.72021	1	-0.145042
ENSOARG00000001227	256	247	327	312	10.9264	13.269	15.9923	16.5524	0.974486	0.318639
ENSOARG00000001228	2268	3011	2059	2413	164.11	202.686	138.793	146.371	0.981932	-0.266366
ENSOARG00000001236	435	427	586	571	4.31351	4.00736	4.74905	4.19763	0.878113	0.397975
ENSOARG00000001238	896	805	602	540	4.41127	6.63081	5.05086	5.51663	0.460093	-0.601327
ENSOARG00000001240	1150	1070	1614	1357	26.5674	22.835	33.3545	29.0162	0.878113	0.393961
ENSOARG00000001243	288	226	204	250	3.67849	2.90941	2.68252	3.30746	0.995982	-0.205974
ENSOARG00000001246	2666	3433	3066	2470	22.2429	27.7768	24.2918	19.2171	0.995982	-0.166212
ENSOARG00000001248	33	55	52	69	2.5632	4.20759	3.73929	5.08671	0.989015	0.432159
ENSOARG00000001249	68	75	25	42	1.80012	1.96847	0.665977	1.11829	0.684229	-1.12123
ENSOARG00000001259	429	414	339	406	9.64283	9.16236	7.84654	9.20613	0.988111	-0.205231
ENSOARG00000001260	844	875	811	846	10.9754	11.6677	11.0322	11.5369	1	-0.0797662
ENSOARG00000001261	140	105	150	184	2.56998	2.00666	3.57675	4.18857	0.977499	0.420183
ENSOARG00000001262	261	255	277	286	3.97758	4.88377	4.61996	4.4372	1	0.0990293
ENSOARG00000001263	80	103	95	98	2.32791	3.04728	2.69413	2.82766	1	0.049926
ENSOARG00000001265	29	37	52	46	0.581531	0.71991	0.976196	0.888951	0.9843	0.543704
ENSOARG00000001269	270	348	338	353	17.4745	20.1534	19.5241	21.5911	1	0.13423
ENSOARG00000001271	728	951	870	892	13.5295	18.8303	16.4271	17.6545	1	0.0427841
ENSOARG00000001273	547	663	644	541	129.63	155.749	141.096	117.804	1	-0.0566408
ENSOARG00000001274	61	70	69	63	0.833854	0.959442	0.975047	0.928538	1	-0.0156473
ENSOARG00000001275	385	483	609	811	70.2433	89.1595	102.525	138.956	0.460093	0.682944
ENSOARG00000001277	85	58	78	222	0.820165	0.548284	0.678478	1.92795	0.978188	1.04103
ENSOARG00000001278	1231	1284	1638	1688	149.245	154.497	157.562	167.762	0.906243	0.376475
ENSOARG00000001284	296	305	388	374	19.785	22.8011	24.7862	27.0833	0.963868	0.315769
ENSOARG00000001286	154	137	157	214	17.5553	20.6544	20.1635	27.9743	0.9843	0.32331
ENSOARG00000001287	40	40	105	18	1.39911	1.63073	4.12652	0.748226	1	0.595884
ENSOARG00000001290	475	628	410	464	14.4589	15.7179	11.2915	10.532	0.918308	-0.362699
ENSOARG00000001299	541	551	523	477	20.4116	20.7457	20.8422	18.4537	0.996994	-0.153547
ENSOARG00000001300	6571	8027	5032	5444	52.514	62.9884	37.3421	41.354	0.728275	-0.505563
ENSOARG00000001301	676	824	841	633	14.0606	17.3412	19.4928	14.9852	1	-0.0515958
ENSOARG00000001302	457	549	642	597	5.84109	6.65623	7.89537	8.43985	0.969672	0.273885
ENSOARG00000001306	21	29	23	14	0.697436	0.97481	0.735468	0.445559	1	-0.460528
ENSOARG00000001307	1169	1269	1522	1510	22.3661	24.1978	27.8224	29.5052	0.963868	0.287856
ENSOARG00000001308	418	1016	1395	930	3.32556	8.18764	10.6697	7.261	0.963868	0.670755
ENSOARG00000001311	893	670	657	730	27.4371	21.1049	20.7446	23.4776	0.985385	-0.199095
ENSOARG00000001314	44	20	34	46	0.99846	0.506916	0.794826	1.04553	1	0.295074
ENSOARG00000001315	2873	1897	1278	2139	76.624	46.1032	30.159	55.7674	0.968953	-0.508522
ENSOARG00000001316	155	120	117	102	2.09442	1.61246	1.67876	1.42808	0.9843	-0.354915
ENSOARG00000001319	164	133	194	243	2.32181	1.99968	2.61493	3.57956	0.9004	0.53023
ENSOARG00000001322	309	321	338	400	7.84075	8.08049	8.37336	8.96427	0.991917	0.201321
ENSOARG00000001325	231	243	203	205	2.00942	2.04153	1.77274	1.96372	0.989868	-0.243048
ENSOARG00000001326	715	886	796	746	26.0264	31.5194	28.5536	21.4436	1	-0.0808529
ENSOARG00000001328	18	31	22	32	0.137319	0.237222	0.166752	0.247271	1	0.112768
ENSOARG00000001332	458	462	513	495	12.06	12.1749	14.403	13.5014	1	0.105139
ENSOARG00000001333	18	28	17	19	0.15609	0.241574	0.152099	0.170642	1	-0.380646
ENSOARG00000001337	518	442	577	334	15.751	12.732	18.9362	10.9305	1	-0.101472
ENSOARG00000001340	1424	1901	1547	1347	17.39	23.4748	18.2258	16.3234	0.9843	-0.226894
ENSOARG00000001345	2593	1931	1109	995	43.647	32.4435	19.5198	17.2175	0.0292002	-1.1309
ENSOARG00000001349	716	831	985	1021	34.9654	40.1362	45.1979	47.3496	0.918644	0.348047
ENSOARG00000001352	780	862	688	653	6.4245	7.16252	5.49452	5.21246	0.932461	-0.318805
ENSOARG00000001354	562	584	646	611	56.4339	59.9667	58.5379	55.4457	1	0.106745
ENSOARG00000001355	1109	1436	2321	731	19.1586	25.1761	39.4627	12.7046	1	0.23677
ENSOARG00000001356	114	538	258	311	1.53681	7.26078	3.39529	4.19025	1	-0.223867
ENSOARG00000001359	388	343	313	264	3.69909	2.82922	2.31045	2.18561	0.92988	-0.367714
ENSOARG00000001363	18	26	35	40	0.491851	1.48094	0.911214	1.25511	0.982801	0.742372
ENSOARG00000001366	196	203	167	116	2.09731	1.80953	1.68709	1.21387	0.918308	-0.521788
ENSOARG00000001368	16	24	5	31	1.02856	1.51756	0.354387	1.88874	1	-0.180883
ENSOARG00000001369	119	123	147	252	4.72316	5.59778	5.88151	11.4499	0.913079	0.693929
ENSOARG00000001371	642	1016	610	405	8.08271	12.1603	7.15385	4.48412	0.878113	-0.734253
ENSOARG00000001372	47	20	31	55	0.537771	0.239339	0.376989	0.64382	1	0.332977
ENSOARG00000001375	383	347	394	496	116.479	80.6077	88.5375	153.128	0.982982	0.258923
ENSOARG00000001378	1030	934	973	1085	15.1426	13.8748	14.3938	16.2991	1	0.0406315
ENSOARG00000001379	186	263	130	168	8.07394	9.08101	4.83404	6.05555	0.793561	-0.618583
ENSOARG00000001381	215	414	355	300	3.94187	7.95898	6.43529	5.64097	1	0.0317487
ENSOARG00000001383	1484	1589	1570	1710	27.6123	27.8872	29.1822	32.8822	1	0.0672055
ENSOARG00000001384	177	192	185	205	2.26923	2.48829	2.38373	2.65338	1	0.0529819
ENSOARG00000001386	364	403	478	453	8.63895	9.71442	10.881	11.1063	0.983744	0.252896
ENSOARG00000001390	338	345	375	355	10.9045	10.2526	12.4171	10.7777	1	0.0693831
ENSOARG00000001391	672	699	732	755	4.00781	4.31649	4.94664	5.32111	1	0.0904206
ENSOARG00000001393	45	0	13	0	1.47081	0	0.447907	0	0.996741	-1.81458
ENSOARG00000001394	187	273	246	238	23.2888	34.8928	29.5456	28.3313	1	0.0465889
ENSOARG00000001395	434	393	417	606	3.97549	3.60901	3.70737	5.56	0.9843	0.279663
ENSOARG00000001396	341	410	470	437	8.57392	9.78034	12.4429	10.6757	0.9843	0.245629
ENSOARG00000001397	2182	1750	1419	1932	17.2712	14.2344	12.0324	16.2845	0.982801	-0.257723
ENSOARG00000001399	307	489	411	538	3.37598	5.42615	5.23099	7.0347	0.996741	0.226401
ENSOARG00000001401	67	100	103	106	0.856053	1.31882	1.19438	1.36021	0.995982	0.296776
ENSOARG00000001406	1615	1093	1165	1331	18.8162	12.998	14.1478	15.712	1	-0.144358
ENSOARG00000001410	20	23	24	31	1.90075	2.21467	2.0867	2.83008	1	0.327988
ENSOARG00000001411	887	882	835	1104	18.2641	18.6815	17.2138	22.7107	1	0.105291
ENSOARG00000001414	151	148	134	158	1.46938	1.42336	1.34095	1.53437	1	-0.0610997
ENSOARG00000001419	1290	1570	1746	1170	17.8832	22.4452	25.2182	16.4188	1	0.00176545
ENSOARG00000001422	1267	133	413	218	51.4321	5.02619	16.997	8.67585	0.995982	-1.17496
ENSOARG00000001426	637	623	618	635	3.04854	3.02949	2.95677	3.03278	1	-0.0347655
ENSOARG00000001428	2658	2618	3605	3640	366.433	344.847	519.252	523.518	0.849337	0.430835
ENSOARG00000001430	438	506	642	688	13.7662	10.0368	12.7263	16.671	0.738874	0.467721
ENSOARG00000001437	74	1214	593	542	3.21475	53.4563	25.5274	23.2501	1	-0.209642
ENSOARG00000001442	643	714	889	878	5.5466	6.09273	6.6398	7.50561	0.918308	0.354164
ENSOARG00000001446	872	958	1117	1051	8.52149	9.40928	10.6789	10.3186	0.9843	0.217876
ENSOARG00000001447	804	691	572	663	4.98558	4.21316	3.32277	3.88516	0.941037	-0.302486
ENSOARG00000001451	57	29	30	47	1.09874	0.574878	0.584476	0.910623	1	-0.186567
ENSOARG00000001454	25	40	30	22	2.40057	3.73987	2.99854	1.85329	1	-0.348356
ENSOARG00000001455	648	631	566	566	3.36955	4.09595	3.24566	3.19832	0.985385	-0.202831
ENSOARG00000001457	143	83	41	68	2.47958	1.49446	0.720068	1.29391	0.754569	-1.0792
ENSOARG00000001460	474	532	519	467	8.53028	8.91413	7.86969	6.96804	1	-0.0555607
ENSOARG00000001461	934	1010	1186	1200	14.8396	15.9729	18.4218	19.1246	0.977369	0.268824
ENSOARG00000001462	30	17	27	15	1.03605	0.739781	1.96327	1.09606	1	-0.187966
ENSOARG00000001463	689	712	626	713	15.2927	15.8516	14.7442	16.1646	1	-0.0921938
ENSOARG00000001464	152	160	202	174	2.07113	1.95166	3.0016	2.74253	0.995982	0.242681
ENSOARG00000001465	38	37	31	55	1.31058	1.29619	1.10938	1.89415	1	0.16997
ENSOARG00000001468	220	165	139	168	8.37653	6.24587	5.42416	6.4871	0.983572	-0.353482
ENSOARG00000001469	30	57	57	74	0.775073	1.26732	1.28923	1.6807	0.982801	0.563194
ENSOARG00000001472	1092	1055	1430	1502	45.6538	44.2418	57.023	62.3041	0.837091	0.422808
ENSOARG00000001476	1205	2095	2221	2070	47.7736	84.0854	89.9409	82.6199	0.982801	0.352057
ENSOARG00000001479	2029	1999	2888	2727	65.8865	65.0981	93.6051	90.0095	0.797946	0.452611
ENSOARG00000001480	191	165	210	198	26.6707	33.8282	11.3292	42.6347	1	0.170129
ENSOARG00000001482	90	103	74	95	1.70314	2.08401	1.41629	1.9516	1	-0.218674
ENSOARG00000001485	376	366	409	539	11.9943	11.1429	10.0734	13.6557	0.936018	0.326393
ENSOARG00000001486	439	464	340	392	2.9778	3.03982	2.25713	2.61264	0.936018	-0.3298
ENSOARG00000001489	170	170	138	168	3.55101	3.50486	2.68856	3.35916	1	-0.178978
ENSOARG00000001492	17	54	23	66	0.55503	1.92101	0.622032	2.22117	1	0.297553
ENSOARG00000001496	41	17	34	35	0.37187	0.15209	0.301644	0.317677	1	0.2241
ENSOARG00000001497	121	67	73	104	2.50317	1.39803	1.56057	2.17471	1	-0.113971
ENSOARG00000001499	645	634	543	495	9.17781	9.11696	7.58422	7.06126	0.929476	-0.327771
ENSOARG00000001500	1818	1834	2258	2064	27.0857	27.5382	33.485	31.0077	0.9843	0.216438
ENSOARG00000001504	772	1241	569	498	8.76262	13.873	6.16424	5.57526	0.650757	-0.942463
ENSOARG00000001505	246	289	311	174	0.9674	1.17324	1.23557	0.693698	1	-0.167512
ENSOARG00000001507	108	139	130	127	1.42464	1.63181	1.51649	1.40604	1	0.0305031
ENSOARG00000001508	868	514	1387	404	7.1851	4.33185	10.7458	3.27227	1	0.349041
ENSOARG00000001509	1013	1238	1149	1238	6.4012	9.56212	8.47844	8.81754	1	0.0577583
ENSOARG00000001510	938	1269	1239	1056	7.47596	10.2207	10.0855	8.5485	1	0.029828
ENSOARG00000001511	5074	4299	4746	6740	57.2842	51.6439	58.7394	86.9103	0.9843	0.266165
ENSOARG00000001512	987	436	699	797	5.12013	2.22144	3.45397	4.07213	1	0.0455677
ENSOARG00000001513	154	228	109	118	2.84865	4.32308	2.02532	2.19615	0.671438	-0.777828
ENSOARG00000001515	1047	1203	1131	1571	33.526	38.0163	36.395	50.9884	0.9843	0.236896
ENSOARG00000001516	602	538	825	1305	16.8235	14.2637	21.1776	34.6605	0.650757	0.874526
ENSOARG00000001518	285	230	228	315	7.28389	6.10036	5.50686	7.76987	1	0.0493058
ENSOARG00000001519	289	311	356	320	5.5373	5.53515	6.59616	6.18102	1	0.145487
ENSOARG00000001520	50	28	36	78	0.986576	0.575626	0.842774	1.57874	0.991917	0.519951
ENSOARG00000001521	215	309	342	404	4.39516	6.49332	6.67934	7.80442	0.8286	0.482549
ENSOARG00000001522	190	172	181	183	1.87331	1.69728	1.83095	1.8261	1	-0.0187291
ENSOARG00000001523	37	34	60	38	0.35016	0.308631	0.568686	0.354883	0.991917	0.438928
ENSOARG00000001525	14	8	28	20	0.296211	0.165056	0.468754	0.413297	0.982801	1.0995
ENSOARG00000001527	342	252	287	175	5.78135	4.23491	5.15493	3.04716	0.982801	-0.388476
ENSOARG00000001528	67	67	54	90	1.38622	1.37683	1.14109	1.76249	1	0.0764323
ENSOARG00000001529	185	251	311	301	4.34795	5.86713	7.01919	7.33865	0.889285	0.462444
ENSOARG00000001530	369	616	427	447	25.556	37.4017	29.0679	28.5941	1	-0.199431
ENSOARG00000001531	260	212	193	213	2.14159	1.69951	1.57289	1.66052	0.989868	-0.244071
ENSOARG00000001532	576	504	463	379	3.29897	2.91921	3.04926	2.38435	0.894208	-0.385508
ENSOARG00000001533	36925	48679	39690	47786	261.893	346.625	277.65	340.25	1	0.00415224
ENSOARG00000001535	25	29	28	26	0.481711	0.551043	0.550088	0.492519	1	-0.026646
ENSOARG00000001536	61	66	81	71	1.79869	1.55001	2.07327	1.71333	1	0.232703
ENSOARG00000001538	1179	1376	2037	1871	156.548	182.578	243.754	219.206	0.517272	0.586474
ENSOARG00000001539	1577	1491	1547	1433	23.0593	22.8671	25.4204	21.474	1	-0.068556
ENSOARG00000001541	832	1234	939	869	17.0959	25.3494	20.8497	18.3813	0.991917	-0.219173
ENSOARG00000001544	1271	1269	1462	1627	28.4188	30.1943	32.2142	35.7914	0.982801	0.255463
ENSOARG00000001552	277	341	387	403	6.42327	8.03878	7.30329	8.47134	0.95249	0.327417
ENSOARG00000001554	16	31	27	18	0.369514	0.694878	0.566787	0.401247	1	-0.0890965
ENSOARG00000001555	411	365	370	323	6.20717	5.44686	5.51157	5.01456	0.991917	-0.189665
ENSOARG00000001556	351	1239	1018	1420	7.26127	25.4934	20.1126	28.6698	0.9843	0.58911
ENSOARG00000001560	38	40	33	21	0.455197	0.4441	0.391649	0.241585	0.986992	-0.556604
ENSOARG00000001561	264	198	220	289	6.43321	4.83173	5.2904	6.93025	1	0.112794
ENSOARG00000001563	228	207	239	261	2.8912	2.26049	2.69325	2.94729	0.999056	0.174125
ENSOARG00000001565	2912	2398	2707	2553	29.8814	24.537	28.2481	26.3617	1	-0.0401952
ENSOARG00000001566	184	189	228	247	5.805	6.2069	6.71786	7.53655	0.983744	0.321932
ENSOARG00000001567	3803	4141	3559	2562	22.4123	24.2609	21.3724	15.3063	0.88267	-0.402367
ENSOARG00000001568	29139	33385	35260	39151	819.166	1068.2	1239.19	1463.44	0.9843	0.224212
ENSOARG00000001570	250	265	268	297	7.46334	8.03203	8.21956	8.97482	1	0.106815
ENSOARG00000001571	811	1090	883	856	14.6086	20.0312	15.7472	15.2445	0.996741	-0.155259
ENSOARG00000001572	422	326	529	478	9.92534	7.27529	10.5916	10.9773	0.882296	0.40249
ENSOARG00000001573	35	53	45	43	0.284966	0.417394	0.398655	0.336	1	-0.0267793
ENSOARG00000001574	1291	1114	1387	3034	24.4209	21.0336	26.3681	58.1417	0.94751	0.850639
ENSOARG00000001576	189	236	206	208	2.10456	2.64827	2.57636	2.3163	1	-0.0646222
ENSOARG00000001578	650	442	727	763	12.3656	8.45678	13.4105	14.4736	0.825379	0.421709
ENSOARG00000001580	28	29	27	27	1.56434	1.63644	1.44822	1.4754	1	-0.104713
ENSOARG00000001581	64	57	52	59	7.60011	6.89743	5.56715	6.70656	1	-0.151282
ENSOARG00000001584	359	326	325	333	2.44676	1.99205	1.99213	2.05549	1	-0.0847142
ENSOARG00000001585	119	102	194	131	3.42752	2.35591	4.1444	3.06939	0.929476	0.530297
ENSOARG00000001588	16	39	65	1	0.146082	0.351679	0.591409	0.0166336	1	0.238773
ENSOARG00000001589	35	40	28	58	1.19904	1.49506	1.02231	1.90411	1	0.169716
ENSOARG00000001590	255	321	282	300	1.12013	1.41501	1.18292	1.3117	1	-0.0119163
ENSOARG00000001591	427	563	476	488	4.09893	5.41015	4.7884	4.72252	1	-0.0652261
ENSOARG00000001592	1952	2455	2207	1388	42.5461	53.1327	50.3101	30.805	0.9843	-0.319941
ENSOARG00000001594	62	0	9	2	0.786754	0	0.115299	0.0352494	0.985385	-2.51896
ENSOARG00000001595	555	465	373	416	3.30161	2.80295	2.25269	2.51579	0.884973	-0.397261
ENSOARG00000001599	329	367	446	388	10.0789	11.9762	15.909	11.786	0.9843	0.23442
ENSOARG00000001602	193	121	79	76	2.81249	1.79774	1.26184	1.17315	0.522262	-1.04498
ENSOARG00000001603	10	17	28	19	0.191655	0.447988	0.646267	0.410605	0.991317	0.773359
ENSOARG00000001606	218	249	502	294	1.5629	1.7031	3.08988	1.85376	0.889285	0.743338
ENSOARG00000001607	267	206	556	314	2.22867	1.75288	3.03949	1.95535	0.878113	0.853354
ENSOARG00000001608	910	1098	1119	938	26.4363	42.0293	43.4791	32.5691	1	0.00826639
ENSOARG00000001610	370	473	525	498	6.02277	7.75054	8.34799	8.10044	0.982801	0.252491
ENSOARG00000001611	106	72	79	71	2.23495	1.48422	1.6728	1.48794	0.999056	-0.273326
ENSOARG00000001615	1033	895	738	955	6.99815	6.10551	4.94267	6.55103	0.9843	-0.214532
ENSOARG00000001617	2262	2468	2070	1953	8.43695	9.5019	7.84618	7.49629	0.982801	-0.260215
ENSOARG00000001618	206	207	168	179	4.05767	3.86462	3.14047	3.15079	0.985385	-0.277995
ENSOARG00000001619	181	169	142	185	1.90464	2.04053	2.29152	2.88311	1	-0.125109
ENSOARG00000001621	428	398	321	321	3.88937	3.36966	2.90739	2.86873	0.918308	-0.39024
ENSOARG00000001622	83	107	76	111	1.01969	1.29514	0.906162	1.26708	1	-0.0502772
ENSOARG00000001624	64	18	43	64	0.434278	0.122605	0.2906	0.440229	1	0.357063
ENSOARG00000001626	480	935	694	337	6.16867	13.3466	11.1941	5.04248	0.991917	-0.482708
ENSOARG00000001627	226	202	185	263	3.83126	3.56972	2.94933	4.10481	1	0.0387387
ENSOARG00000001630	1279	1369	1528	1543	32.0429	33.6106	37.9891	39.5356	0.989868	0.18707
ENSOARG00000001632	1601	1405	1239	1133	14.622	12.8917	11.042	10.3244	0.913079	-0.368266
ENSOARG00000001633	19	40	41	22	0.807981	1.63178	1.801	0.946269	1	0.0685365
ENSOARG00000001634	463	290	245	235	2.92448	1.849	1.60538	1.50387	0.854364	-0.676091
ENSOARG00000001638	1638	1426	1998	1710	218.906	195.501	266.919	234.979	0.982801	0.248796
ENSOARG00000001641	498	389	609	583	11.3032	7.93765	11.2618	11.846	0.878113	0.39983
ENSOARG00000001642	162	153	148	171	2.35536	2.21333	2.15347	2.5177	1	-0.00867631
ENSOARG00000001644	649	834	854	832	7.53618	11.1819	11.5686	11.719	0.995982	0.158336
ENSOARG00000001645	30	28	30	35	0.812967	0.768959	0.815583	0.937809	1	0.137497
ENSOARG00000001647	368	364	353	278	6.3202	6.10177	6.15761	4.93513	0.9843	-0.240562
ENSOARG00000001648	25	60	22	33	0.268104	0.639486	0.237651	0.350071	0.985385	-0.655587
ENSOARG00000001649	24	8	25	7	1.05619	0.368319	2.46418	0.322709	1	-0.0247549
ENSOARG00000001650	73	57	83	101	1.14491	0.912751	1.36093	1.66721	0.982801	0.474308
ENSOARG00000001652	1363	1696	1548	1040	32.3239	43.0907	42.0407	28.1865	0.9843	-0.267444
ENSOARG00000001653	391	409	348	343	6.26997	5.59755	5.30346	5.52574	0.9843	-0.238008
ENSOARG00000001654	435	486	541	531	4.30982	4.59977	4.73357	4.8684	0.989015	0.192321
ENSOARG00000001658	432	493	854	945	7.8302	8.78196	14.4563	16.5355	0.0334035	0.932782
ENSOARG00000001659	186	130	101	120	0.830127	0.649998	0.49878	0.638492	0.927716	-0.542692
ENSOARG00000001660	779	845	762	714	7.39307	7.95407	7.07785	6.84532	0.995982	-0.164494
ENSOARG00000001661	59	64	54	52	2.09993	2.2838	1.91088	1.86705	1	-0.241268
ENSOARG00000001662	61	42	17	39	3.18619	2.13261	0.880389	2.04936	0.918644	-0.906821
ENSOARG00000001667	544	670	656	728	8.76775	10.6263	10.8019	12.7699	0.995982	0.162157
ENSOARG00000001668	320	230	157	157	3.87788	2.76771	2.15976	1.89767	0.413392	-0.835248
ENSOARG00000001669	57	39	70	62	1.41554	1.02807	1.91708	1.67986	0.986992	0.433038
ENSOARG00000001671	789	519	671	671	9.04967	5.82917	9.22669	8.65164	1	0.0104714
ENSOARG00000001672	411	639	425	422	20.2928	31.5554	22.3883	21.7888	0.983744	-0.336798
ENSOARG00000001675	414	371	497	470	7.43165	7.32636	10.4669	8.56629	0.979588	0.274243
ENSOARG00000001677	155	134	35	110	6.74477	5.91447	1.65024	4.86427	0.694425	-1.02312
ENSOARG00000001684	1704	2668	1635	1583	90.4512	140.211	79.9349	79.6827	0.934818	-0.468938
ENSOARG00000001685	732	502	660	655	26.7081	18.9212	24.815	24.2863	1	0.0651662
ENSOARG00000001687	45	45	42	37	2.23029	2.19668	2.34326	1.9196	1	-0.214591
ENSOARG00000001688	144	158	259	373	14.6677	15.189	28.8088	37.555	0.246006	1.03814
ENSOARG00000001689	199	261	237	222	19.5468	25.0035	22.3164	21.8926	1	-0.0298413
ENSOARG00000001691	176	168	282	321	7.70665	7.3148	11.9277	13.9754	0.44489	0.782886
ENSOARG00000001693	1794	2675	1958	1911	41.4463	62.0273	45.2736	44.4522	0.988227	-0.234795
ENSOARG00000001694	41	465	425	513	1.01524	10.5825	8.39445	10.4764	0.983744	0.862891
ENSOARG00000001695	125	137	144	151	0.790086	0.879933	0.997682	0.966533	1	0.144351
ENSOARG00000001696	976	1035	1172	1127	11.6448	13.0411	13.6496	11.4465	0.995982	0.16643
ENSOARG00000001697	531	928	1220	965	17.189	33.3702	37.4632	30.2606	0.913079	0.556091
ENSOARG00000001699	215	283	153	175	2.63386	3.2857	1.89042	2.02919	0.738874	-0.629434
ENSOARG00000001700	252	208	163	193	2.14838	1.79206	1.33243	1.61874	0.954442	-0.396624
ENSOARG00000001701	142	115	132	74	4.71905	3.57319	4.20367	1.5297	0.985385	-0.344953
ENSOARG00000001702	414	384	476	423	16.5613	14.0018	16.0287	14.6032	0.999056	0.145428
ENSOARG00000001703	310	359	335	272	3.85197	4.31026	3.93208	3.2834	0.999056	-0.166767
ENSOARG00000001704	231	149	171	164	2.4689	1.58624	1.84526	1.7744	0.999056	-0.208323
ENSOARG00000001708	75	65	61	44	64.7954	15.7846	22.944	23.3835	0.9843	-0.441228
ENSOARG00000001710	22	26	51	46	0.324713	0.391577	0.749103	0.678	0.913079	0.988339
ENSOARG00000001711	365	340	234	352	4.9368	4.12073	3.08267	4.37897	0.982029	-0.293964
ENSOARG00000001712	253	228	275	326	9.68308	8.86108	10.4897	12.4372	0.982801	0.294428
ENSOARG00000001713	6	10	12	34	0.112376	0.146417	0.167869	0.505284	0.941037	1.49534
ENSOARG00000001717	6281	6486	7649	6571	116.88	120.954	142.329	122.227	1	0.129007
ENSOARG00000001718	488	439	438	533	9.75949	9.46398	7.9281	9.99392	1	0.0399657
ENSOARG00000001720	71	91	85	142	1.64037	2.05291	1.84449	3.20538	0.982801	0.459204
ENSOARG00000001722	376	467	412	361	7.78758	9.64009	8.6246	7.55303	0.999056	-0.151653
ENSOARG00000001724	97	109	109	137	0.792989	0.902708	0.897304	1.14709	1	0.228953
ENSOARG00000001725	639	765	1002	1244	16.6498	18.1134	22.1348	34.0211	0.38503	0.650749
ENSOARG00000001726	33	28	12	20	0.542991	0.52443	0.19272	0.329275	0.971002	-0.958082
ENSOARG00000001730	24162	31276	24830	27743	649.732	840.474	685.163	755.514	1	-0.103499
ENSOARG00000001731	110	107	225	178	4.8031	4.85717	8.32724	7.64984	0.550175	0.866726
ENSOARG00000001734	80	55	51	73	0.926797	0.722455	0.6727	0.901277	1	-0.149686
ENSOARG00000001735	90	62	101	94	1.55227	1.09251	1.68392	1.61256	0.991917	0.332938
ENSOARG00000001738	8491	8230	8854	8781	135.139	125.217	132.587	126.752	1	0.0501055
ENSOARG00000001739	94	70	107	92	2.29758	1.7296	2.49534	2.1682	0.999056	0.252692
ENSOARG00000001743	19	19	38	56	0.433809	0.434385	0.967997	1.45856	0.785423	1.27942
ENSOARG00000001747	375	613	506	365	4.53898	6.09596	5.41858	3.46078	1	-0.208251
ENSOARG00000001749	62	54	38	54	1.31823	1.11237	0.811867	1.14209	0.996741	-0.361559
ENSOARG00000001750	275	232	179	165	0.988572	0.839411	0.655646	0.603561	0.790758	-0.5861
ENSOARG00000001753	462	454	589	590	19.3317	19.4779	24.6814	30.9289	0.927716	0.33745
ENSOARG00000001754	356	415	550	542	8.1398	8.56113	11.7419	12.1095	0.754781	0.475438
ENSOARG00000001755	6727	7911	8927	11163	406.567	476.917	514.161	650.348	0.874251	0.42969
ENSOARG00000001756	224	274	313	450	3.34104	4.10497	4.79918	6.84785	0.790758	0.588261
ENSOARG00000001757	110	64	63	76	2.05711	1.34251	1.19228	1.9038	0.991917	-0.350776
ENSOARG00000001759	41	40	51	46	2.33578	2.30137	3.01656	2.69771	1	0.233519
ENSOARG00000001762	360	459	435	459	16.9674	18.2287	23.4916	19.4935	1	0.0995517
ENSOARG00000001763	464	456	471	453	17.0466	17.2446	17.5417	17.6371	1	-0.0203776
ENSOARG00000001765	656	575	671	617	6.50428	5.7562	6.81619	6.19195	1	0.0387693
ENSOARG00000001766	2352	2467	2786	1766	52.9281	55.5732	63.4684	42.361	1	-0.108316
ENSOARG00000001770	1092	1204	1142	1289	14.8893	16.58	15.1506	17.3538	1	0.0555241
ENSOARG00000001771	425	424	377	492	4.19663	4.25202	3.54431	4.77725	1	0.00652117
ENSOARG00000001777	354	386	513	569	19.0033	19.6481	25.3682	27.8878	0.673461	0.521229
ENSOARG00000001778	116	79	94	81	2.1333	1.45199	1.55503	1.38765	1	-0.182472
ENSOARG00000001779	828	1429	882	1258	27.4646	47.1028	29.7428	41.9471	1	-0.104179
ENSOARG00000001783	234	169	226	251	5.00216	3.41165	4.7514	5.07963	0.995982	0.216479
ENSOARG00000001784	4632	5224	4509	4959	185.723	212.036	186.02	204.013	1	-0.0848172
ENSOARG00000001785	701	761	668	708	13.3962	14.584	13.1249	13.8972	1	-0.114272
ENSOARG00000001786	45	29	42	35	0.831732	0.615222	0.751997	0.747263	1	0.031046
ENSOARG00000001791	416	460	460	507	6.96394	8.6866	8.01232	9.12133	1	0.115714
ENSOARG00000001792	1005	840	1034	1523	28.0227	22.3733	26.3309	39.235	0.928422	0.443657
ENSOARG00000001793	2256	3022	3123	2909	77.8175	103.297	104.994	100.078	0.995982	0.165944
ENSOARG00000001794	555	607	646	938	15.6225	17.0441	18.1538	26.4013	0.924754	0.419712
ENSOARG00000001796	97	100	131	119	2.58719	2.99379	3.39119	3.29743	0.991917	0.317159
ENSOARG00000001798	295	327	206	252	2.5004	3.0387	1.4624	1.87434	0.87902	-0.468585
ENSOARG00000001799	2892	5309	3388	5548	43.7663	80.8181	50.3707	83.4886	1	0.0962393
ENSOARG00000001803	247	137	179	217	1.76181	0.984357	1.35159	1.81053	1	0.0176296
ENSOARG00000001806	25	30	26	45	0.390571	0.472774	0.391891	0.702119	1	0.340869
ENSOARG00000001809	328	323	285	217	4.76221	4.75904	4.22856	3.22023	0.924754	-0.40128
ENSOARG00000001813	171	181	94	58	1.4646	1.55421	0.833957	0.505872	0.231191	-1.23755
ENSOARG00000001814	154	126	116	174	1.12531	0.932801	0.853794	1.28013	1	0.023435
ENSOARG00000001816	268	337	199	269	4.17391	4.94946	3.16398	3.77045	0.929476	-0.397628
ENSOARG00000001818	37	55	34	54	2.14723	3.11534	2.07573	3.44307	1	-0.091609
ENSOARG00000001820	367	369	556	430	6.60826	6.64647	10.1051	7.76028	0.895162	0.395543
ENSOARG00000001821	245	218	156	214	3.69123	3.58629	2.59148	3.3913	0.979815	-0.350586
ENSOARG00000001822	351	278	531	403	6.25101	4.68659	8.62101	6.62066	0.684229	0.544134
ENSOARG00000001825	165	154	211	209	2.93791	2.84092	3.60842	3.69845	0.979815	0.370173
ENSOARG00000001827	564	664	628	915	6.22469	7.66191	7.09215	11.399	0.983744	0.302147
ENSOARG00000001828	167	205	183	221	4.08233	4.97036	4.38741	5.39951	1	0.0920167
ENSOARG00000001829	106	38	87	66	1.02569	0.380677	0.84825	0.642156	1	0.0614889
ENSOARG00000001833	667	638	549	498	6.65257	6.34838	5.63741	5.06025	0.919287	-0.344333
ENSOARG00000001834	441	163	109	188	20.0175	8.35343	5.23596	8.58576	0.970386	-1.05121
ENSOARG00000001835	246	197	206	176	2.45019	1.66615	1.7425	1.36323	0.991917	-0.240131
ENSOARG00000001836	189	120	191	190	6.4976	4.28566	6.18193	6.23595	0.989015	0.275653
ENSOARG00000001837	157	235	119	139	0.825326	1.2834	0.492015	0.521958	0.8286	-0.630541
ENSOARG00000001841	493	366	299	358	5.5475	3.92579	3.22652	3.89794	0.889285	-0.413611
ENSOARG00000001844	434	482	372	356	13.4494	15.1607	10.8373	10.9071	0.924754	-0.358082
ENSOARG00000001845	755	692	917	787	18.4152	17.9967	22.8249	19.1667	0.9843	0.209409
ENSOARG00000001848	25	13	12	25	0.543962	0.288409	0.254243	0.52698	1	-0.0659389
ENSOARG00000001849	1542	1052	1209	1134	9.56572	6.53344	7.43395	7.05875	0.999056	-0.173294
ENSOARG00000001850	1329	1309	1358	1298	35.6813	34.5564	35.0173	33.0619	1	-0.016818
ENSOARG00000001854	99	76	155	91	8.79018	6.87062	13.2298	6.28538	0.982801	0.465433
ENSOARG00000001856	547	533	746	741	5.84618	5.65224	8.14918	8.05678	0.797137	0.434694
ENSOARG00000001858	3990	3423	2822	2884	24.0186	22.074	21.0636	21.7913	0.879166	-0.404252
ENSOARG00000001859	550	475	595	424	6.71705	5.7676	7.07495	5.18421	1	-0.034642
ENSOARG00000001861	202	218	195	238	3.44223	3.79235	3.46825	4.16474	1	0.0169725
ENSOARG00000001863	239	211	202	166	1.43422	1.29027	1.18553	0.994337	0.9843	-0.316597
ENSOARG00000001865	302	266	338	387	2.64801	2.49225	3.00067	3.47484	0.9624	0.325247
ENSOARG00000001866	45	57	67	67	2.80371	2.5116	2.77235	2.89124	0.995982	0.366882
ENSOARG00000001870	55	48	39	46	2.0018	1.74324	1.42866	1.6961	1	-0.303991
ENSOARG00000001871	156	161	140	141	4.03165	4.14143	3.46137	3.59742	1	-0.200632
ENSOARG00000001872	1194	1706	1593	1371	30.785	44.2841	43.5926	36.3616	1	0.00488039
ENSOARG00000001873	508	552	468	446	5.72285	5.76391	3.78239	4.09834	0.9843	-0.240458
ENSOARG00000001874	2347	1814	1524	1502	12.48	11.2414	10.7564	10.9053	0.720161	-0.486104
ENSOARG00000001876	54	56	53	41	2.71358	2.77643	2.64572	2.03437	1	-0.253121
ENSOARG00000001877	149	135	227	263	2.48286	2.24382	3.7785	4.44865	0.585159	0.760021
ENSOARG00000001880	70	65	83	57	1.65807	1.6324	2.02835	1.48897	1	0.0263201
ENSOARG00000001881	160	233	124	102	21.4783	30.4766	19.4969	16.6858	0.600741	-0.824762
ENSOARG00000001882	68	181	156	117	1.04077	2.72171	2.31594	1.71992	1	0.106137
ENSOARG00000001883	1157	1510	1289	1494	21.174	26.8604	24.161	27.1577	1	0.0344231
ENSOARG00000001885	905	931	1005	890	16.1509	16.3599	18.401	15.8355	1	0.0190952
ENSOARG00000001888	42	37	34	30	3.69621	1.54536	1.06472	1.26158	1	-0.330257
ENSOARG00000001890	4447	5534	3853	7039	61.4532	76.8588	49.4906	97.7278	1	0.0984115
ENSOARG00000001894	235	243	287	257	6.09285	6.27288	7.67026	6.74888	1	0.160042
ENSOARG00000001896	2039	2267	2276	2048	20.3609	22.3575	22.9225	23.7563	1	-0.0205685
ENSOARG00000001897	76	112	44	74	1.4981	2.29447	0.940555	1.33888	0.918308	-0.699498
ENSOARG00000001899	1063	1063	804	699	9.16232	9.34212	7.31545	6.35514	0.632138	-0.526797
ENSOARG00000001903	608	563	590	576	10.9314	10.2959	11.0403	10.5489	1	-0.0328098
ENSOARG00000001906	12188	16420	11875	15997	278.92	375.746	253.643	333.947	1	-0.0648227
ENSOARG00000001908	18	23	25	25	0.142432	0.207885	0.229891	0.239024	1	0.25952
ENSOARG00000001911	96	126	126	144	1.39453	1.78301	1.68756	1.99604	0.997072	0.255418
ENSOARG00000001913	151	154	178	191	2.12115	2.25083	2.33452	2.71088	0.995982	0.248007
ENSOARG00000001914	1061	1076	871	920	27.0244	31.3664	29.6872	29.0069	0.964894	-0.281602
ENSOARG00000001916	254	304	204	211	3.68889	4.53776	2.87163	3.05664	0.916051	-0.453963
ENSOARG00000001918	285	335	417	413	4.16977	5.09433	7.10842	6.86018	0.918308	0.394102
ENSOARG00000001920	7613	9792	9114	7837	196.25	248.472	244.258	203.611	1	-0.0647058
ENSOARG00000001922	178	228	221	175	1.68921	2.17047	2.07206	1.66741	1	-0.062437
ENSOARG00000001923	1042	1009	1157	993	35.0697	34.1827	38.5033	33.2589	1	0.0415381
ENSOARG00000001925	881	791	795	824	25.683	22.7116	23.511	23.8155	1	-0.0731818
ENSOARG00000001927	314	299	275	266	4.2969	4.42116	3.69881	3.55632	0.991917	-0.206892
ENSOARG00000001930	454	439	435	455	14.7596	14.5678	13.6226	14.0316	1	-0.0316041
ENSOARG00000001932	376	365	461	315	16.7578	14.8785	20.6431	12.8513	1	0.0404268
ENSOARG00000001933	38	43	57	56	0.638896	0.742916	0.931504	0.939476	0.988111	0.453612
ENSOARG00000001942	94	103	149	134	11.829	13.3892	15.1354	18.3979	0.954442	0.496026
ENSOARG00000001946	383	369	254	281	12.1398	12.7198	9.30113	10.9431	0.764336	-0.518021
ENSOARG00000001949	144	143	130	75	0.969053	0.980932	0.897615	0.519273	0.941191	-0.511365
ENSOARG00000001955	462	458	404	492	6.44888	6.28402	5.67465	8.27783	1	-0.065107
ENSOARG00000001956	219	369	413	276	1.76497	2.55239	2.39077	1.62021	1	0.202369
ENSOARG00000001960	187	216	169	142	3.21228	3.84411	3.05707	2.44219	0.965233	-0.400369
ENSOARG00000001964	368	455	265	273	2.81612	3.54032	2.11957	2.24474	0.525677	-0.640101
ENSOARG00000001965	290	308	442	436	5.251	5.67997	7.62278	7.62232	0.70665	0.527376
ENSOARG00000001967	115	171	142	169	0.736082	1.13317	0.839343	1.09306	1	0.0938172
ENSOARG00000001970	394	377	374	279	3.94792	3.1871	3.14623	2.27867	0.983744	-0.265919
ENSOARG00000001972	654	670	757	772	6.60035	6.8449	6.20596	6.41042	0.991917	0.180951
ENSOARG00000001973	168	148	147	162	1.75622	1.57013	0.949611	1.29703	1	-0.0591074
ENSOARG00000001974	1626	1919	2076	1914	69.7044	83.3198	89.6598	82.9343	0.999056	0.143961
ENSOARG00000001976	2210	1751	2002	4958	250.273	198.283	218.516	480.209	0.982801	0.785408
ENSOARG00000001977	209	174	156	161	10.1822	8.56435	8.06224	8.13632	0.9843	-0.299539
ENSOARG00000001978	1597	1648	1548	1456	26.1761	26.7237	25.4321	22.5159	0.999056	-0.137956
ENSOARG00000001979	121	110	127	125	1.00671	0.923979	1.00044	1.02467	1	0.0988894
ENSOARG00000001980	25	11	10	18	0.279866	0.123584	0.10563	0.199852	1	-0.389797
ENSOARG00000001983	214	210	230	202	4.33015	4.57507	4.84867	3.43811	1	0.000458924
ENSOARG00000001988	161	124	106	171	3.18608	2.16969	2.40359	3.77078	1	-0.0683436
ENSOARG00000001989	93	89	57	62	2.4681	2.38935	1.57041	1.69156	0.929476	-0.639778
ENSOARG00000001991	188	212	249	199	4.81211	5.44998	6.58833	5.29551	1	0.137073
ENSOARG00000001992	146	152	130	107	1.12933	1.18949	1.03248	0.84474	0.9843	-0.356864
ENSOARG00000001994	30	26	41	28	0.243887	0.213004	0.327163	0.227273	1	0.275054
ENSOARG00000001995	254	338	458	495	11.7277	15.6063	20.0304	21.931	0.455359	0.659971
ENSOARG00000001996	436	396	373	509	8.21157	7.58405	7.65893	9.29893	1	0.0570964
ENSOARG00000002000	102	122	92	96	2.18902	2.77356	2.17575	2.18598	0.996741	-0.279587
ENSOARG00000002004	165	75	619	242	4.28305	1.78869	13.8337	5.6729	0.831069	1.81778
ENSOARG00000002007	1446	477	594	437	8.54245	2.75506	3.22834	2.62161	0.9843	-0.925223
ENSOARG00000002008	4652	2765	6347	3706	341.961	198.483	449.128	265.115	0.988111	0.412943
ENSOARG00000002009	1393	867	1067	1095	17.1307	10.0187	11.47	11.9866	1	-0.0905247
ENSOARG00000002010	350	255	309	312	1.80192	1.37522	1.68388	1.69486	1	0.0110586
ENSOARG00000002014	1563	1517	1516	1594	22.3489	21.4392	22.9837	21.8875	1	-0.0127737
ENSOARG00000002015	550	546	530	683	3.85448	3.88652	3.71695	4.72486	1	0.119281
ENSOARG00000002017	1381	1351	1629	1602	53.2157	51.974	64.3396	62.6969	0.9843	0.215357
ENSOARG00000002018	670	619	582	551	7.03237	6.50053	6.04648	5.86209	0.9843	-0.212697
ENSOARG00000002019	109	92	122	200	30.2539	1.67804	4.26515	4.23144	0.909359	0.652544
ENSOARG00000002021	1803	1914	2340	2277	64.9727	75.2049	81.1099	80.7656	0.965233	0.286137
ENSOARG00000002022	4054	6498	3773	3265	180.212	288.548	173.871	147.295	0.913079	-0.610938
ENSOARG00000002023	25	29	28	9	1.31638	1.07123	1.25797	0.374607	0.996741	-0.570736
ENSOARG00000002024	140	180	203	165	4.36721	5.88905	6.74069	5.4442	1	0.175138
ENSOARG00000002026	782	671	727	762	26.6256	22.9582	25.4392	26.2869	1	0.00859938
ENSOARG00000002029	32	25	35	20	0.455756	0.274067	0.517547	0.315366	1	-0.0773711
ENSOARG00000002030	186	211	229	201	2.08085	2.35844	2.68919	2.31369	1	0.0886388
ENSOARG00000002033	5664	8476	8901	6927	75.402	113.708	114.23	91.4113	1	0.136209
ENSOARG00000002034	269	318	261	255	4.39794	5.41415	4.45304	4.43858	0.991917	-0.212714
ENSOARG00000002035	713	594	800	694	9.11852	7.39943	9.76272	8.56601	0.995982	0.166488
ENSOARG00000002036	51	44	53	64	8.18053	7.13222	8.19848	9.6307	1	0.273598
ENSOARG00000002039	408	364	336	375	5.90828	3.37538	2.73797	3.4737	1	-0.145563
ENSOARG00000002040	106	93	175	182	4.76401	4.219	7.60014	7.9866	0.664988	0.816449
ENSOARG00000002041	22	13	11	21	1.45399	0.903324	0.683697	1.31094	1	-0.15668
ENSOARG00000002042	617	592	574	435	9.37704	8.93611	9.13628	6.83544	0.960318	-0.287182
ENSOARG00000002045	2183	1941	1514	1395	19.1897	17.0246	14.1548	12.7096	0.645945	-0.530062
ENSOARG00000002046	5633	5444	4989	3771	27.7376	28.8278	32.8754	26.4506	0.920126	-0.364858
ENSOARG00000002047	274	288	249	240	1.89412	2.00341	1.83983	1.71664	0.989868	-0.227399
ENSOARG00000002048	336	418	546	410	50.4391	62.0101	78.6622	59.4354	0.954958	0.316072
ENSOARG00000002050	29	18	23	16	0.359026	0.265941	0.298885	0.205983	1	-0.295211
ENSOARG00000002051	226	248	411	354	7.53321	8.15168	13.3019	11.519	0.521132	0.664052
ENSOARG00000002052	222	177	180	164	3.21809	2.55545	2.79834	2.49757	0.994722	-0.240466
ENSOARG00000002053	65	54	70	26	1.64522	1.37099	1.82394	0.671267	1	-0.335194
ENSOARG00000002055	94	93	85	100	1.23151	1.22168	1.05759	1.28592	1	-0.0424358
ENSOARG00000002056	154	143	193	164	1.98366	1.85854	2.47443	2.11715	0.995982	0.239019
ENSOARG00000002060	158	110	93	77	1.92319	1.57224	1.22642	1.09682	0.878113	-0.683003
ENSOARG00000002062	1557	1475	1447	1402	29.2925	27.9879	28.616	27.4903	1	-0.116448
ENSOARG00000002065	36	24	30	37	1.61131	1.09282	1.1532	1.55589	1	0.132348
ENSOARG00000002066	122	59	76	74	1.36265	0.702376	0.920533	1.4007	1	-0.297439
ENSOARG00000002069	133	157	158	219	0.623305	0.743408	0.720902	1.00813	0.9843	0.351298
ENSOARG00000002070	403	393	417	377	3.27354	3.72938	3.854	3.27844	1	-0.0301761
ENSOARG00000002073	753	638	498	444	4.98107	4.18627	3.57971	3.16449	0.488772	-0.588801
ENSOARG00000002075	267	252	249	213	12.1967	11.5536	12.0085	9.97058	0.996741	-0.194299
ENSOARG00000002077	720	787	705	747	16.0838	19.0493	14.6833	16.3408	1	-0.080449
ENSOARG00000002079	41	62	91	78	0.404909	0.647242	0.84778	0.74822	0.924754	0.687753
ENSOARG00000002081	260	304	391	307	1.69588	2.0025	2.57011	2.04873	0.982801	0.281118
ENSOARG00000002082	1358	1422	871	999	10.758	9.53172	5.93846	6.85296	0.488772	-0.598954
ENSOARG00000002083	228	175	137	211	3.84234	3.2687	2.91457	3.58563	0.994722	-0.238897
ENSOARG00000002086	18	10	30	21	2.81827	1.57633	4.47838	3.18973	0.9843	0.839074
ENSOARG00000002087	138	128	182	247	89.6951	85.4913	102.557	143.821	0.762624	0.662453
ENSOARG00000002088	509	437	458	341	3.60854	3.00847	2.89664	2.36589	0.981932	-0.269875
ENSOARG00000002090	1111	1276	1337	1471	34.8071	40.3259	39.9809	45.9719	0.984848	0.207463
ENSOARG00000002092	476	638	387	400	5.60866	7.11346	4.90479	4.73799	0.650757	-0.528162
ENSOARG00000002093	231	286	255	261	2.67885	2.8147	2.49997	2.69739	1	-0.0295996
ENSOARG00000002094	1681	1302	1557	1406	51.1432	39.4355	47.5107	43.313	1	-0.0361688
ENSOARG00000002096	44	35	54	15	0.335585	0.269293	0.431314	0.126141	1	-0.220279
ENSOARG00000002097	183	173	116	131	4.40388	4.18348	3.00894	3.28178	0.918308	-0.554215
ENSOARG00000002099	51	45	51	42	2.60458	1.26271	1.24485	1.53142	1	-0.0721838
ENSOARG00000002100	1873	1823	2159	1722	38.1451	37.0036	42.6111	34.0256	1	0.0440933
ENSOARG00000002105	486	620	595	592	3.62434	4.70132	4.48444	4.47269	1	0.0751916
ENSOARG00000002106	117	104	78	54	0.514232	0.461829	0.335754	0.237442	0.849337	-0.769651
ENSOARG00000002110	247	166	171	138	4.03402	2.72861	2.95754	2.29049	0.936018	-0.444792
ENSOARG00000002113	22	35	36	25	1.2992	2.01619	1.96833	1.39982	1	0.0714959
ENSOARG00000002115	176	154	135	166	2.75995	2.55929	2.18685	2.70901	1	-0.159643
ENSOARG00000002122	158	202	193	234	8.21076	6.52238	2.42908	7.31151	0.995982	0.219183
ENSOARG00000002124	31	0	0	0	0.298575	0	0	0	0.929476	#NAME?
ENSOARG00000002125	1197	1259	1497	1430	9.47513	10.2963	11.9821	11.6301	0.9843	0.226461
ENSOARG00000002127	37	19	17	36	0.413503	0.198043	0.15796	0.405202	1	-0.106915
ENSOARG00000002128	794	740	489	510	10.1985	8.75481	6.66504	5.73468	0.385257	-0.645474
ENSOARG00000002129	464	277	397	425	1.86737	1.12544	1.48153	1.6468	1	0.123051
ENSOARG00000002131	1782	1553	1345	1438	21.5395	17.7998	16.2437	16.1019	0.963868	-0.287789
ENSOARG00000002132	61	70	91	109	0.477881	0.534945	0.665365	0.852363	0.941191	0.583432
ENSOARG00000002142	41	38	36	41	1.55775	1.47668	0.877869	1.3119	1	-0.0638482
ENSOARG00000002143	90	178	107	151	1.31357	2.60783	1.59898	2.22274	1	-0.082275
ENSOARG00000002144	396	208	369	456	3.42209	1.13095	2.66574	3.08645	0.982801	0.423072
ENSOARG00000002145	1156	1064	963	1173	13.4055	12.5815	11.5842	13.9031	1	-0.0825938
ENSOARG00000002146	4001	4800	3880	3765	138.352	173.142	145.368	146.649	0.9843	-0.229871
ENSOARG00000002147	31	21	28	27	0.439584	0.30702	0.387922	0.381227	1	0.0544106
ENSOARG00000002149	4286	3969	5854	4158	54.1968	49.5409	68.0009	48.1489	0.9843	0.252198
ENSOARG00000002150	976	1100	1191	1040	8.80286	10.1807	11.1134	9.80682	1	0.0773348
ENSOARG00000002151	453	817	751	383	18.7347	32.7596	32.4375	16.2393	1	-0.189394
ENSOARG00000002153	985	858	1025	1100	40.8108	34.6449	43.444	45.9754	0.991917	0.178658
ENSOARG00000002155	204	169	155	219	13.6119	11.3362	10.8059	14.6879	1	-0.0232513
ENSOARG00000002158	170	172	226	150	1.13339	1.24623	1.29191	0.881969	1	0.110605
ENSOARG00000002161	138	151	198	131	2.39902	2.59704	3.53646	2.37101	1	0.160863
ENSOARG00000002162	2413	2641	2732	2865	46.5135	53.8248	55.1879	60.3039	1	0.120431
ENSOARG00000002164	808	650	772	640	15.9533	13.0584	16.1054	13.4146	1	-0.0726074
ENSOARG00000002165	304	294	390	362	18.7122	15.314	23.7756	20.0543	0.971778	0.304006
ENSOARG00000002169	616	687	873	873	21.632	25.1504	31.4715	31.5024	0.874251	0.39548
ENSOARG00000002170	1448	1383	1533	1481	23.5445	25.6607	33.27	26.7283	1	0.063735
ENSOARG00000002171	19	20	35	19	0.661215	0.698626	1.11908	0.641679	1	0.443605
ENSOARG00000002172	424	482	672	600	163.625	186.507	242.377	214.639	0.754781	0.462932
ENSOARG00000002173	346	233	307	350	25.8077	18.604	24.1618	26.7859	0.999056	0.155587
ENSOARG00000002174	24	16	21	21	0.79561	0.519819	0.735876	0.722963	1	0.0438341
ENSOARG00000002175	35	42	33	62	0.970797	1.15616	0.903732	1.69531	1	0.275445
ENSOARG00000002176	7140	6170	5749	5150	87.34	73.9647	74.6382	63.6675	0.95249	-0.314806
ENSOARG00000002177	1000	1778	1194	1199	54.4273	100.031	67.5022	67.5593	0.999056	-0.242129
ENSOARG00000002179	135	89	157	116	6.08968	4.01901	7.17057	5.2388	0.996741	0.259275
ENSOARG00000002182	115	18	23	8	0.965306	0.165989	0.205001	0.0719488	0.975135	-2.1259
ENSOARG00000002183	747	750	635	692	21.7743	22.5538	16.9898	21.1174	0.985385	-0.200726
ENSOARG00000002185	4617	3623	5200	5607	144.309	116.29	163.648	166.036	0.920126	0.364532
ENSOARG00000002186	38	30	58	60	150.68	103.034	180.716	192.618	0.932461	0.768518
ENSOARG00000002188	168	141	151	175	2.14856	1.70968	1.88287	2.32223	1	0.0504218
ENSOARG00000002189	67	71	75	54	34.0692	33.0175	32.5387	22.9082	1	-0.123556
ENSOARG00000002191	665	664	667	673	10.1637	9.66659	9.39644	10.1868	1	-0.014818
ENSOARG00000002192	453	454	484	503	5.09015	5.07665	5.31948	5.70079	1	0.0951947
ENSOARG00000002193	225	245	311	234	8.96116	9.64018	11.9427	9.2541	0.998007	0.187266
ENSOARG00000002194	226	174	178	170	4.39664	2.73073	3.41108	2.9568	0.995982	-0.227453
ENSOARG00000002195	470	400	340	359	5.44491	4.64142	4.09839	4.26043	0.932993	-0.34244
ENSOARG00000002197	41	3	98	49	1.01869	0.0919275	2.43313	1.23697	0.825379	1.7151
ENSOARG00000002200	1174	890	814	905	8.72038	6.51738	5.94135	6.53705	0.954456	-0.290623
ENSOARG00000002201	498	492	553	522	13.1971	13.131	13.9065	13.5019	1	0.0922242
ENSOARG00000002203	637	672	1043	1232	20.8883	22.8066	33.7702	39.6092	0.18181	0.77045
ENSOARG00000002204	271	276	458	296	2.82907	2.70715	5.17034	3.08697	0.948881	0.436926
ENSOARG00000002206	1030	943	955	1045	6.84609	6.24112	6.01504	6.46676	1	-0.00718431
ENSOARG00000002207	985	1279	1589	1653	30.5887	40.5958	46.8591	48.9357	0.702475	0.491164
ENSOARG00000002208	38	31	26	31	0.906282	0.740833	0.728053	0.892772	1	-0.302508
ENSOARG00000002210	24	50	43	31	0.693224	1.41746	1.22863	0.907378	1	-0.0264904
ENSOARG00000002211	84	68	67	59	1.49063	1.20149	1.1781	1.03628	0.999056	-0.297091
ENSOARG00000002212	1170	1275	1030	812	14.3606	15.797	12.7432	9.62946	0.809909	-0.434956
ENSOARG00000002215	1587	1337	1235	1000	8.59606	7.69247	7.84985	6.28238	0.854364	-0.414009
ENSOARG00000002220	432	452	499	572	6.12467	6.32171	7.02017	7.67957	0.982801	0.249934
ENSOARG00000002221	479	505	510	462	3.19679	3.43618	3.21859	2.96914	1	-0.0442792
ENSOARG00000002223	457	329	337	281	1.96477	1.45104	1.50339	1.23033	0.932461	-0.373248
ENSOARG00000002226	314	382	474	470	20.6756	22.3246	25.5651	27.0575	0.878113	0.412944
ENSOARG00000002228	1160	1357	1137	1031	9.69454	11.295	9.78818	9.06286	0.983744	-0.241956
ENSOARG00000002229	84	60	95	154	0.553777	0.398376	0.623285	1.0327	0.868476	0.762829
ENSOARG00000002230	113	238	379	150	3.49778	8.46273	12.1438	4.37553	0.995982	0.566066
ENSOARG00000002231	45	4	20	35	5.44743	0.536869	2.4492	4.17162	1	0.139778
ENSOARG00000002234	45	43	62	31	0.609282	0.578536	0.846806	0.431122	1	0.0539861
ENSOARG00000002236	407	420	562	515	2.56805	2.66138	3.53139	3.26761	0.919287	0.354473
ENSOARG00000002237	596	499	671	632	21.7546	17.9573	24.433	22.9791	0.9843	0.224356
ENSOARG00000002240	835	823	774	822	10.529	11.8481	11.1983	9.96389	1	-0.0817608
ENSOARG00000002241	331	283	273	284	4.62745	3.87637	3.69269	4.02587	0.999056	-0.167259
ENSOARG00000002248	851	903	1043	919	8.28462	9.47347	12.0474	11.5542	0.999056	0.135136
ENSOARG00000002251	47	42	75	62	0.715123	0.639823	1.17686	0.949208	0.971918	0.595909
ENSOARG00000002252	38	42	51	40	1.31807	1.42797	1.74993	1.39436	1	0.159474
ENSOARG00000002256	889	937	1277	1270	14.5669	15.5599	20.1787	20.3663	0.779829	0.453403
ENSOARG00000002259	719	978	1043	963	12.6212	17.219	17.7595	16.8487	0.9843	0.214641
ENSOARG00000002261	575	576	486	577	27.5296	27.0606	23.0548	26.8625	0.999056	-0.141686
ENSOARG00000002262	629	576	718	611	18.2523	17.029	20.1762	17.2559	1	0.114869
ENSOARG00000002264	78	87	99	145	1.0467	1.17879	1.31596	1.95069	0.948518	0.537146
ENSOARG00000002269	402	448	462	508	7.11643	8.08897	7.62405	8.76211	0.996741	0.163652
ENSOARG00000002275	9	39	20	29	0.302443	1.23094	0.592012	0.864761	1	0.00208594
ENSOARG00000002277	940	716	787	824	8.5835	6.92908	6.88964	7.84879	1	-0.0664124
ENSOARG00000002278	40	22	42	41	2.27771	1.27018	2.31387	2.26707	0.999056	0.394386
ENSOARG00000002279	219	415	214	471	9.34528	17.8162	9.34227	20.4156	1	0.0836439
ENSOARG00000002281	245	252	197	179	4.17905	4.2827	3.46253	3.28427	0.929476	-0.429086
ENSOARG00000002282	78	49	43	21	0.340403	0.209453	0.17859	0.0890073	0.817623	-1.01425
ENSOARG00000002284	781	882	841	943	11.9324	13.3028	12.6307	14.6973	1	0.0744251
ENSOARG00000002285	1240	730	739	979	11.5313	6.41416	6.08768	8.47413	1	-0.224373
ENSOARG00000002286	601	727	767	651	7.85446	9.51927	10.0949	8.63738	1	0.0680679
ENSOARG00000002287	565	579	588	604	10.9126	10.7011	10.8519	10.5112	1	0.0325528
ENSOARG00000002289	77	91	71	99	0.987701	1.19802	0.911021	1.1716	1	-0.0101485
ENSOARG00000002291	39	14	12	35	4.26242	1.51488	1.32544	3.80494	1	-0.201075
ENSOARG00000002292	2964	2753	2520	2433	33.7572	29.8382	28.8135	26.9327	0.9843	-0.233578
ENSOARG00000002293	913	910	659	781	5.40833	5.31302	4.18896	6.09552	0.909302	-0.367181
ENSOARG00000002295	2741	3077	2324	3736	47.3021	59.2912	44.8089	75.2488	1	0.0313979
ENSOARG00000002298	285	319	319	357	8.79632	9.8208	10.3435	11.1017	1	0.135578
ENSOARG00000002299	328	402	313	350	4.49132	5.7006	4.23202	5.09347	0.999056	-0.165815
ENSOARG00000002300	892	621	596	504	2.96028	2.08523	2.05367	1.72443	0.889285	-0.486243
ENSOARG00000002302	1093	1044	910	869	23.3142	19.5853	17.8923	15.443	0.954456	-0.291137
ENSOARG00000002307	52	18	1	27	3.29755	1.14727	0.0671271	1.64908	0.982801	-1.3509
ENSOARG00000002308	56	58	53	83	2.55026	2.66677	2.368	3.7771	1	0.22724
ENSOARG00000002309	280	244	351	319	7.26344	6.41529	9.18071	8.22983	0.964894	0.32808
ENSOARG00000002311	158	105	211	176	2.99998	1.92616	3.885	3.72542	0.918308	0.530972
ENSOARG00000002317	1375	1406	1030	1158	6.69011	7.52246	5.10506	6.55774	0.909881	-0.372862
ENSOARG00000002318	612	532	561	623	20.6108	17.9493	19.7468	21.5008	1	0.0227863
ENSOARG00000002319	338	366	266	234	3.49218	4.46147	3.63358	3.89563	0.785835	-0.520193
ENSOARG00000002320	573	356	649	648	4.46848	2.67538	5.31592	5.1786	0.875761	0.454899
ENSOARG00000002322	61	85	97	107	1.37442	1.90985	2.06469	2.34284	0.983744	0.455648
ENSOARG00000002323	136	135	115	131	3.09781	3.12889	2.67612	3.0143	1	-0.166513
ENSOARG00000002325	91	48	57	66	2.08603	1.00097	1.03745	1.21455	1	-0.20311
ENSOARG00000002326	25	16	30	20	0.331805	0.214884	0.400845	0.277867	1	0.260327
ENSOARG00000002327	32	31	45	43	0.186845	0.179362	0.25076	0.246632	0.994722	0.455529
ENSOARG00000002331	128	200	317	179	0.921359	1.46409	2.30065	1.30777	0.982801	0.570575
ENSOARG00000002332	114	106	138	150	3.43388	3.17891	3.97771	4.43271	0.9843	0.361776
ENSOARG00000002334	295	307	268	280	7.14426	7.9188	6.40995	7.49726	0.999056	-0.162361
ENSOARG00000002335	211	230	135	155	2.71208	2.9676	1.79117	2.01777	0.788145	-0.631649
ENSOARG00000002338	53	66	75	60	0.825482	1.05197	1.04931	0.850316	1	0.155536
ENSOARG00000002342	456	361	364	324	2.91396	2.29054	2.21812	2.31693	0.982801	-0.274378
ENSOARG00000002343	930	956	918	856	40.0418	41.7989	38.9955	36.204	1	-0.114933
ENSOARG00000002344	658	495	687	682	24.0088	18.0333	23.8293	24.0703	0.9843	0.221143
ENSOARG00000002345	153	160	135	151	4.69958	4.68847	3.50092	3.65581	1	-0.157019
ENSOARG00000002346	39	44	31	45	0.928304	1.04952	0.696052	1.02307	1	-0.154373
ENSOARG00000002348	221	212	255	156	2.45094	2.88078	2.49969	1.82703	1	-0.101232
ENSOARG00000002352	370	469	431	454	6.71433	7.62706	8.04613	6.88419	1	0.0501515
ENSOARG00000002355	57	82	47	69	1.2557	1.77932	1.02038	1.51302	0.999056	-0.288321
ENSOARG00000002356	61	27	58	73	3.00854	1.38961	2.90004	3.63577	0.982801	0.547246
ENSOARG00000002357	999	1234	1397	1316	10.6917	13.1918	15.0175	14.1545	0.982801	0.254217
ENSOARG00000002358	451	488	476	376	29.3762	25.8607	22.9893	16.1843	0.995982	-0.166666
ENSOARG00000002359	1525	2035	1329	758	18.8966	25.6976	16.9231	10.487	0.673461	-0.796474
ENSOARG00000002360	98	39	17	22	1.55982	0.59458	0.26285	0.341342	0.797137	-1.83938
ENSOARG00000002361	437	479	522	484	14.5826	15.6929	17.818	15.8536	1	0.108587
ENSOARG00000002363	396	384	330	338	5.20053	5.09558	4.54762	4.5625	0.9843	-0.250347
ENSOARG00000002365	1604	1648	1954	1937	15.706	16.0331	18.0638	18.3886	0.9843	0.232119
ENSOARG00000002366	1320	1543	1644	1425	21.6616	25.4922	25.2914	23.0492	1	0.0736891
ENSOARG00000002368	817	803	1049	933	31.8945	31.1695	37.3222	31.625	0.977673	0.264437
ENSOARG00000002369	941	1085	1097	1089	13.7162	15.9082	16.1206	15.9753	1	0.0829212
ENSOARG00000002373	23	19	43	26	0.373136	0.3047	0.651842	0.398273	0.9843	0.690272
ENSOARG00000002374	328	422	522	530	10.9337	14.3659	16.4353	17.0609	0.789912	0.461364
ENSOARG00000002375	995	1439	649	450	36.3338	51.5468	24.3479	16.8319	0.265123	-1.17345
ENSOARG00000002378	271	281	286	249	7.19549	7.67964	7.54954	6.67395	1	-0.0716449
ENSOARG00000002379	36	31	29	28	0.526721	0.463867	0.424424	0.403019	1	-0.259794
ENSOARG00000002381	112	148	139	157	0.906939	1.20293	1.12765	1.27383	1	0.160118
ENSOARG00000002382	382	410	423	415	6.69693	6.92678	7.24909	7.13478	1	0.0547538
ENSOARG00000002384	248	250	258	271	6.13991	6.25731	6.78527	6.89123	1	0.060352
ENSOARG00000002386	1601	1122	1204	1484	15.9064	11.1467	11.8044	15.0393	1	-0.0455303
ENSOARG00000002387	281	413	314	401	13.7813	20.2464	14.6095	19.1671	1	0.0158309
ENSOARG00000002388	195	208	238	231	2.79552	2.95024	3.24848	3.20164	0.999056	0.192129
ENSOARG00000002389	399	407	403	377	2.9659	3.03829	2.91487	2.80812	1	-0.0739165
ENSOARG00000002391	792	851	627	693	25.171	20.3192	15.4713	15.8385	0.919287	-0.342659
ENSOARG00000002393	1075	1019	1121	1079	23.7442	22.5257	24.7758	23.9517	1	0.0446173
ENSOARG00000002394	37	27	14	31	0.517305	0.376675	0.212225	0.440683	0.995982	-0.5358
ENSOARG00000002396	83	105	68	31	10.1698	12.8665	7.94618	3.72802	0.7211	-0.950959
ENSOARG00000002397	398	434	574	500	3.66724	4.00864	5.06315	4.61686	0.927716	0.341804
ENSOARG00000002398	643	699	655	654	5.92106	6.46842	6.07104	6.0882	1	-0.0626449
ENSOARG00000002400	185	156	129	119	0.990925	0.839325	0.665437	0.63117	0.936018	-0.485955
ENSOARG00000002401	622	230	251	346	10.2503	3.55755	3.87132	5.44551	0.995982	-0.539942
ENSOARG00000002404	83	79	75	80	9.48757	10.8009	8.12724	14.416	1	-0.0904968
ENSOARG00000002405	760	845	979	858	5.69005	6.49294	7.16793	6.31147	0.994957	0.168229
ENSOARG00000002406	133	62	121	109	5.03801	2.08587	3.69124	3.34509	1	0.211869
ENSOARG00000002409	954	1030	1002	899	16.2524	17.1795	17.2556	14.5622	1	-0.0882256
ENSOARG00000002411	418	478	604	483	3.64864	4.20413	5.09374	4.1908	0.982801	0.25235
ENSOARG00000002415	80	71	97	70	0.612292	0.584848	0.75224	0.536775	1	0.1191
ENSOARG00000002416	474	354	407	470	10.1141	7.63277	8.666	10.0358	1	0.0561488
ENSOARG00000002417	4052	3479	3677	3644	56.6383	48.6713	52.824	52.0122	1	-0.0674316
ENSOARG00000002419	712	144	927	2917	12.448	2.55694	15.3676	50.1509	0.87902	2.13924
ENSOARG00000002420	7163	7884	8865	8269	340.352	374.734	382.506	369.033	0.998853	0.160752
ENSOARG00000002423	162	210	226	227	5.6614	7.25011	7.5782	7.61926	0.988111	0.257413
ENSOARG00000002424	1203	1378	1397	1527	14.1339	16.0215	15.2714	17.3898	0.996994	0.153142
ENSOARG00000002427	1292	1223	1062	1126	24.9309	22.8104	21.5003	22.3083	0.9843	-0.227706
ENSOARG00000002428	26	26	28	30	0.854743	0.871841	0.865008	0.927306	1	0.130746
ENSOARG00000002429	467	565	536	544	6.81623	8.25742	8.04521	8.18789	1	0.038802
ENSOARG00000002431	20	24	21	10	2.05606	2.33074	1.52148	0.88391	1	-0.530997
ENSOARG00000002433	4849	4700	3771	3922	57.031	55.6552	47.012	46.6211	0.932461	-0.338545
ENSOARG00000002434	651	797	730	730	22.9336	32.2023	27.1364	28.6469	1	-0.0148628
ENSOARG00000002435	57	31	73	88	2.84008	1.36458	3.8835	4.06654	0.874251	0.844735
ENSOARG00000002436	555	684	481	507	12.7467	4.76084	3.27257	39.9287	0.918644	-0.353439
ENSOARG00000002439	244	360	509	426	19.6199	28.754	38.5996	33.0592	0.577213	0.603834
ENSOARG00000002441	94	91	94	109	2.3831	1.96831	2.71713	2.39118	1	0.10706
ENSOARG00000002442	1072	1163	719	608	6.74535	7.58671	5.38333	4.58467	0.173334	-0.778597
ENSOARG00000002443	349	355	289	284	2.12685	2.17448	1.79101	1.76981	0.963868	-0.323719
ENSOARG00000002444	2527	3970	3118	4076	31.0309	48.6918	38.9202	50.5899	1	0.119789
ENSOARG00000002446	608	497	814	859	54.8799	36.1479	47.0812	49.6839	0.517272	0.571689
ENSOARG00000002447	98	113	89	49	10.9309	12.2728	9.24762	5.09936	0.924754	-0.638505
ENSOARG00000002448	105	113	134	66	0.825346	0.900727	1.02941	0.518845	1	-0.150093
ENSOARG00000002451	1059	858	910	1042	16.4818	12.8524	13.1187	14.5628	1	-0.000711204
ENSOARG00000002452	1240	1271	903	957	8.68588	9.90218	7.18116	8.02728	0.762865	-0.459748
ENSOARG00000002454	1046	874	914	741	13.065	10.7516	11.886	9.69704	0.983744	-0.240614
ENSOARG00000002455	657	884	954	878	14.322	19.2385	19.6559	19.3778	0.9843	0.222867
ENSOARG00000002458	8003	8783	10502	8992	394.714	435.898	495.697	438.036	0.991917	0.189259
ENSOARG00000002461	81	85	86	84	1.15909	0.969569	0.962271	1.03893	1	0.00766978
ENSOARG00000002462	2031	1848	2042	1754	32.8421	30.1338	32.1547	28.1273	1	-0.0576548
ENSOARG00000002463	22	3	29	28	0.842861	0.121298	1.13681	1.53937	0.949397	1.16293
ENSOARG00000002466	90	0	30	218	29.6806	0.298859	9.1289	65.5453	0.991917	1.43422
ENSOARG00000002469	93	251	138	0	30.7082	79.6788	40.5949	0	0.982801	-1.34195
ENSOARG00000002470	874	583	819	1036	7.69876	5.22112	7.49127	9.36388	0.982801	0.321533
ENSOARG00000002474	53	70	38	51	0.535996	0.715437	0.407221	0.534356	0.9843	-0.49399
ENSOARG00000002475	470	154	179	125	6.22621	2.09294	2.28417	1.61892	0.982801	-1.06331
ENSOARG00000002476	74	57	67	60	3.73453	3.21415	3.06287	3.55584	1	-0.0711881
ENSOARG00000002477	69	106	83	97	1.61324	2.40921	2.038	2.33246	1	0.0135741
ENSOARG00000002479	87	76	91	87	0.685941	0.605424	0.768197	0.698852	1	0.100419
ENSOARG00000002480	257	335	305	411	7.59576	9.62346	8.50853	11.896	0.9843	0.247153
ENSOARG00000002484	1101	1045	843	860	3.82401	3.63297	2.84178	2.96263	0.918308	-0.360279
ENSOARG00000002485	96	88	148	143	29.1614	26.5794	39.5049	38.1817	0.903463	0.634695
ENSOARG00000002486	16	9	21	82	0.879724	0.531573	1.12726	4.41512	0.929476	2.01447
ENSOARG00000002488	242	175	258	419	8.02553	6.3519	5.17129	9.25509	0.913079	0.671854
ENSOARG00000002489	133	80	43	25	0.937736	0.566122	0.352019	0.176348	0.313735	-1.67302
ENSOARG00000002493	10707	9648	13868	14521	1179.58	1046.34	1577.71	1609.18	0.839154	0.453223
ENSOARG00000002496	41	29	34	47	0.681577	0.481201	0.503837	0.726718	1	0.183538
ENSOARG00000002497	982	741	847	968	20.3252	15.2658	17.7109	20.4768	1	0.0482606
ENSOARG00000002498	159	192	123	250	6.02655	7.26637	4.9718	9.75034	1	0.0599786
ENSOARG00000002499	39	37	27	25	0.928177	0.870884	0.67559	0.607071	0.986445	-0.574058
ENSOARG00000002503	776	783	751	766	9.61922	9.7101	9.14484	9.56782	1	-0.0661287
ENSOARG00000002504	61	38	142	164	4.09092	2.54475	8.43094	9.96612	0.0648695	1.6013
ENSOARG00000002508	30	30	36	34	0.889709	0.889655	1.01668	0.993688	1	0.195775
ENSOARG00000002512	232	288	300	338	25.2881	29.3619	28.0639	29.2249	0.9843	0.268102
ENSOARG00000002513	48	18	36	42	0.779705	0.300118	0.566856	0.660325	1	0.214417
ENSOARG00000002515	25027	25352	38535	44482	1631.55	1665.4	2453.86	2894.75	0.395527	0.69368
ENSOARG00000002516	47	17	26	16	2.18606	0.814496	1.20864	0.763258	0.994722	-0.633375
ENSOARG00000002519	507	521	634	640	5.72986	6.14101	7.4997	7.27352	0.963868	0.282804
ENSOARG00000002523	175	206	217	286	10.7557	11.9603	12.7508	15.6824	0.961969	0.373624
ENSOARG00000002524	2851	2483	2381	2525	32.7593	28.5709	28.202	29.7121	0.999056	-0.147402
ENSOARG00000002526	509	532	405	371	4.64093	4.95652	4.00982	3.54102	0.804986	-0.450431
ENSOARG00000002528	64	42	60	70	3.69008	2.38526	3.27028	3.95852	1	0.26768
ENSOARG00000002529	63	61	61	35	1.46276	1.42826	1.33547	0.810203	0.991917	-0.395156
ENSOARG00000002530	154	163	113	126	4.19782	4.28222	3.23028	3.40352	0.971165	-0.434344
ENSOARG00000002533	233	248	244	248	3.1913	3.41068	3.3291	3.39831	1	0.0058785
ENSOARG00000002534	880	1008	813	779	6.42648	7.51069	5.97802	5.68964	0.969672	-0.272704
ENSOARG00000002536	322	334	548	520	14.9495	15.7563	24.8497	24.0325	0.400546	0.676507
ENSOARG00000002537	484	411	438	396	16.9986	14.7517	16.0296	12.7014	1	-0.128338
ENSOARG00000002538	438	706	678	598	4.25186	7.2355	6.03149	6.01515	1	0.130854
ENSOARG00000002541	1412	1450	1658	1426	42.8022	42.5718	51.2676	43.2411	1	0.0812842
ENSOARG00000002543	44	43	86	59	1.53229	1.51052	2.9553	2.03516	0.929476	0.710801
ENSOARG00000002545	1889	1681	1700	1453	10.7439	9.7254	10.0116	9.33379	0.985385	-0.205634
ENSOARG00000002547	860	790	837	985	7.97588	7.45092	7.99948	9.29124	1	0.11616
ENSOARG00000002548	222	141	171	182	2.87456	1.92329	2.20454	2.31846	1	-0.0669281
ENSOARG00000002550	490	457	277	341	2.70055	2.49792	1.68674	1.95127	0.48308	-0.642723
ENSOARG00000002553	292	322	377	441	9.7787	10.8794	11.9831	14.4731	0.918644	0.386909
ENSOARG00000002554	940	1333	1271	1572	20.5146	29.2251	23.2867	33.7119	0.977813	0.295697
ENSOARG00000002556	158	139	91	110	3.55908	3.1753	2.02731	2.48868	0.918308	-0.590186
ENSOARG00000002557	341	368	404	368	10.6794	10.8165	12.7453	10.3811	1	0.0962219
ENSOARG00000002562	5878	6243	4852	4987	57.5762	64.0714	51.7754	53.533	0.936333	-0.327683
ENSOARG00000002564	25	21	29	22	0.461063	0.379906	0.458588	0.338431	1	0.122615
ENSOARG00000002565	639	358	405	594	9.47163	5.42112	5.93695	9.09289	1	-0.0241398
ENSOARG00000002567	1280	1440	1510	1417	11.3114	12.849	13.7115	12.751	1	0.0791661
ENSOARG00000002568	181	241	212	200	2.45145	3.33998	2.76602	2.70261	1	-0.0613155
ENSOARG00000002569	66	59	90	46	1.07068	0.96368	1.39395	0.750735	1	0.0959335
ENSOARG00000002570	74	86	92	134	0.577115	0.698774	0.699935	1.01723	0.981932	0.470975
ENSOARG00000002573	93	91	95	58	1.5761	1.42499	1.54565	0.970696	0.996741	-0.292182
ENSOARG00000002576	20	20	12	26	0.847202	0.905239	0.469976	1.00601	1	-0.101738
ENSOARG00000002578	976	1113	940	937	11.5891	13.4478	11.8704	11.8166	0.991917	-0.181124
ENSOARG00000002585	199	141	214	326	2.80211	1.98706	2.96834	4.55629	0.879166	0.640263
ENSOARG00000002586	26142	28314	42436	48267	1281.18	1354.42	2021.55	2294.19	0.365969	0.709152
ENSOARG00000002587	1140	1294	1383	1296	12.9786	14.8515	15.572	14.8981	1	0.111714
ENSOARG00000002588	444	339	291	245	2.01433	1.50547	1.26458	1.03047	0.668777	-0.573139
ENSOARG00000002590	60	141	27	61	1.84742	4.20819	0.898732	1.70224	0.929476	-1.2197
ENSOARG00000002593	635	685	743	660	5.07166	5.3899	5.97895	7.3387	1	0.0614193
ENSOARG00000002594	234	244	171	192	2.84346	2.99304	2.20947	2.49284	0.932993	-0.423917
ENSOARG00000002596	238	186	154	171	4.64322	3.90231	3.17348	3.37086	0.954442	-0.410383
ENSOARG00000002597	345	353	277	195	0.982512	1.01871	0.77474	0.555323	0.673461	-0.590656
ENSOARG00000002600	417	554	343	350	19.106	22.2131	9.57411	13.2403	0.702475	-0.513443
ENSOARG00000002601	25	35	18	19	0.679706	0.926893	0.458964	0.504294	0.9843	-0.72433
ENSOARG00000002602	1162	995	980	1065	27.8262	20.097	24.8847	22.2479	1	-0.103685
ENSOARG00000002603	135	151	207	291	1.89853	2.15056	3.01341	4.17243	0.554948	0.772917
ENSOARG00000002607	937	807	883	979	8.70315	7.64247	7.94342	9.13192	1	0.0676629
ENSOARG00000002608	228	276	325	251	4.04856	4.97575	5.58689	4.5642	0.999056	0.166242
ENSOARG00000002610	993	1031	1006	977	15.4134	16.8371	17.0189	16.6368	1	-0.0561945
ENSOARG00000002611	7697	6859	6172	6004	109.173	96.8446	96.4906	92.4262	0.977499	-0.284191
ENSOARG00000002612	1055	1278	1748	1409	20.6625	25.2783	33.89	27.851	0.868476	0.409905
ENSOARG00000002615	134	149	314	238	1.95034	2.10125	4.10308	3.31037	0.305161	0.937519
ENSOARG00000002616	211	212	259	258	6.47219	6.66586	7.59939	7.66316	0.9843	0.262813
ENSOARG00000002618	706	556	964	967	44.889	40.6259	60.6527	62.4628	0.488772	0.587019
ENSOARG00000002620	11799	10242	17018	16826	281.722	250.792	414.969	418.195	0.592343	0.592079
ENSOARG00000002621	164	168	155	205	3.93073	4.06716	3.87084	5.06039	1	0.0897153
ENSOARG00000002622	542	629	559	809	90.9431	88.2324	66.9351	111.396	0.995982	0.197061
ENSOARG00000002624	7853	7601	9641	9040	1003.87	968.359	1180.25	1094.46	0.9843	0.246996
ENSOARG00000002625	90	62	70	68	0.756862	0.546301	0.762592	0.742707	1	-0.165929
ENSOARG00000002626	56	68	44	77	0.684555	0.787327	0.546611	1.00416	1	-0.0628697
ENSOARG00000002627	7223	7724	5172	5074	64.5906	75.6597	56.4898	55.5258	0.611784	-0.57149
ENSOARG00000002630	101	109	79	97	1.32695	1.35763	1.02757	1.21065	0.996741	-0.281827
ENSOARG00000002632	25	11	6	11	0.49715	0.228041	0.134053	0.222319	0.986895	-1.10971
ENSOARG00000002633	151	153	162	174	6.95589	7.12886	7.14289	7.84127	1	0.117587
ENSOARG00000002636	8333	7747	8598	9206	142.318	141.688	164.113	173.372	1	0.120166
ENSOARG00000002637	332	141	271	354	4.02829	1.72121	3.37715	4.40256	0.995982	0.375231
ENSOARG00000002639	136	147	137	115	0.782336	0.84531	0.764451	0.661351	1	-0.193857
ENSOARG00000002640	77	41	59	57	0.651062	0.413006	0.646571	0.614178	1	-0.0510938
ENSOARG00000002641	206	158	99	192	2.04183	1.51552	0.915909	1.94509	0.989015	-0.350425
ENSOARG00000002642	608	681	697	770	222.44	244.77	233.661	258.971	0.995982	0.159738
ENSOARG00000002644	287	247	382	350	3.84135	3.38248	4.77724	4.54578	0.90274	0.428483
ENSOARG00000002647	979	941	918	735	8.12669	7.85612	7.69554	6.15194	0.982801	-0.242391
ENSOARG00000002649	935	864	847	847	16.7637	15.4811	15.21	14.8033	1	-0.113431
ENSOARG00000002651	70	57	73	62	1.49753	1.41405	1.68483	1.51691	1	0.061736
ENSOARG00000002653	528	542	760	646	8.01695	12.7445	12.1145	13.9981	0.909302	0.367508
ENSOARG00000002654	20	33	42	32	0.628076	1.02313	1.22279	0.978731	0.996741	0.455042
ENSOARG00000002655	2119	633	1685	1510	21.3957	6.95555	17.7618	14.7725	1	0.189177
ENSOARG00000002658	255	392	366	375	2.31116	3.72753	3.44856	3.81274	0.999056	0.168825
ENSOARG00000002661	392	357	365	348	3.86482	3.10437	3.28714	3.18343	1	-0.0976608
ENSOARG00000002664	8051	14913	6040	9168	338.679	629.188	243.988	378.577	0.974709	-0.622035
ENSOARG00000002665	480	528	957	1034	28.3505	31.9462	54.3134	60.1786	0.0264946	0.955157
ENSOARG00000002667	45	44	21	23	1.26113	1.02956	0.500711	0.640596	0.909359	-1.04312
ENSOARG00000002671	705	746	807	779	11.9723	13.2216	14.0219	13.3506	1	0.101677
ENSOARG00000002672	188	60	48	56	1.21688	0.49289	0.307219	0.352219	0.960816	-1.2803
ENSOARG00000002673	915	510	422	687	31.256	16.381	16.3568	24.832	0.991917	-0.388872
ENSOARG00000002674	90	100	113	78	0.967548	1.09689	1.29273	0.84721	1	-0.018645
ENSOARG00000002675	341	288	206	284	5.57519	4.20423	3.19207	4.16281	0.92988	-0.387365
ENSOARG00000002679	61	76	33	110	0.296306	0.372381	0.165678	0.547421	1	0.033543
ENSOARG00000002680	1153	1230	1418	1245	53.1634	58.1253	66.9632	57.6253	1	0.133736
ENSOARG00000002681	57	7	51	15	4.74495	0.565853	4.02155	1.19179	1	0.0197916
ENSOARG00000002682	378	256	310	242	13.8872	8.51805	12.21	8.93383	0.995982	-0.226028
ENSOARG00000002683	4478	5254	4706	5281	87.9932	103.919	90.695	104.196	1	0.010398
ENSOARG00000002685	1347	994	749	711	18.2683	13.3791	10.6192	9.93267	0.388271	-0.707673
ENSOARG00000002687	239	296	338	289	5.36769	6.82176	7.09365	6.2953	0.994722	0.202373
ENSOARG00000002688	272	262	178	272	1.23321	1.27573	0.866747	1.28954	0.9843	-0.274189
ENSOARG00000002690	831	866	660	319	8.52964	9.01499	6.97052	3.31382	0.577213	-0.819336
ENSOARG00000002692	132	134	146	153	2.0339	2.19685	2.07766	2.20696	1	0.14195
ENSOARG00000002693	119	118	155	110	1.73078	1.67252	2.76252	2.02347	1	0.13489
ENSOARG00000002698	869	695	556	1019	14.3857	11.478	8.95793	15.6981	1	-0.0173371
ENSOARG00000002701	52	21	28	35	1.726	0.711814	0.906368	1.16451	1	-0.239253
ENSOARG00000002703	88	116	77	76	1.25759	1.64505	1.14647	1.06404	0.9843	-0.441815
ENSOARG00000002704	135	166	177	166	8.77945	11.7199	12.3637	11.3982	1	0.161764
ENSOARG00000002709	71	76	50	107	2.81233	3.02505	2.09944	4.33224	1	0.0672014
ENSOARG00000002711	32	33	13	32	0.544947	0.568288	0.251033	0.564875	0.991917	-0.558416
ENSOARG00000002713	295	249	251	250	5.30937	4.6147	4.98869	4.7564	1	-0.145428
ENSOARG00000002714	28	18	21	16	1.48502	1.11011	1.08062	0.860109	1	-0.34027
ENSOARG00000002717	104	128	177	189	2.94551	3.48008	4.70673	4.90136	0.865769	0.630855
ENSOARG00000002720	973	1471	1195	1182	7.08505	10.7408	8.30622	8.43483	1	-0.0669299
ENSOARG00000002722	11521	11853	13772	15931	401.555	412.939	467.07	549.735	0.954442	0.318791
ENSOARG00000002725	38	117	94	109	2.09854	5.52512	5.15786	5.16067	0.999056	0.361942
ENSOARG00000002726	172	182	226	244	4.96279	5.97546	6.4888	6.72857	0.963868	0.382085
ENSOARG00000002727	1539	1435	1211	1374	7.95689	7.71012	6.2433	7.20773	0.9843	-0.229091
ENSOARG00000002728	336	269	324	354	10.7382	8.7564	10.5293	11.8865	1	0.137606
ENSOARG00000002730	27	42	69	34	0.829722	1.33671	1.97855	1.02898	0.9843	0.552082
ENSOARG00000002732	1833	2057	1270	1144	22.079	21.7735	14.5693	12.1921	0.299246	-0.714936
ENSOARG00000002733	1405	1612	1363	1382	30.346	31.3312	26.3704	27.7836	0.995982	-0.163075
ENSOARG00000002734	11	27	6	11	0.647902	1.56269	0.375834	0.623299	0.9843	-1.18829
ENSOARG00000002735	259	215	238	197	3.03418	2.53205	2.98187	2.4183	1	-0.150237
ENSOARG00000002736	1138	1018	967	959	38.1882	34.323	34.4409	33.228	0.989015	-0.189396
ENSOARG00000002738	1656	1445	1623	1385	12.3248	12.39	16.9288	14.5893	1	-0.070355
ENSOARG00000002740	61	58	70	92	1.54878	1.16419	1.92498	2.40577	0.9843	0.417969
ENSOARG00000002743	458	553	700	616	27.4392	33.1025	40.2993	36.6293	0.918308	0.353792
ENSOARG00000002744	1862	5338	3376	3285	18.1378	51.7871	33.3082	32.4972	1	-0.139261
ENSOARG00000002750	202	165	183	151	3.35565	2.75064	3.22219	2.54189	1	-0.162288
ENSOARG00000002751	693	559	501	454	4.23849	3.48397	3.22965	2.84639	0.840894	-0.417145
ENSOARG00000002752	4995	6034	4724	6454	166.272	198.857	156.326	217.472	1	-0.00784164
ENSOARG00000002753	3409	3240	3972	4547	224.158	215.457	252.893	293.83	0.934671	0.330677
ENSOARG00000002757	22	29	29	42	1.14405	1.52191	1.4314	2.12402	0.999056	0.450009
ENSOARG00000002758	144	125	94	134	3.91437	3.68914	2.92824	4.01624	0.996741	-0.265715
ENSOARG00000002759	122	67	102	72	1.8933	1.06141	1.52757	1.08605	1	-0.145303
ENSOARG00000002760	393	504	394	371	4.01126	5.13677	4.06814	3.91549	0.983744	-0.256349
ENSOARG00000002761	80	60	44	28	1.96576	1.31734	1.00106	0.881951	0.803255	-0.985327
ENSOARG00000002763	283	290	303	338	13.0669	14.1001	13.6663	15.7667	1	0.134929
ENSOARG00000002766	76	67	62	105	0.505245	0.460435	0.404653	0.708317	1	0.196453
ENSOARG00000002767	26594	9591	10408	12639	311.491	110.866	118.676	148.932	0.986445	-0.677449
ENSOARG00000002768	112	115	125	122	1.15883	1.13145	1.17291	1.17591	1	0.0951459
ENSOARG00000002770	147	116	106	119	22.2391	16.5547	15.2832	14.0471	0.999056	-0.251915
ENSOARG00000002771	8673	9920	7565	9634	565.531	634.75	487.312	609.444	1	-0.13952
ENSOARG00000002773	221	211	257	308	6.4211	6.42702	7.03176	8.89745	0.95684	0.360284
ENSOARG00000002775	306	334	307	369	2.46135	2.60729	2.30388	3.02244	1	0.0519635
ENSOARG00000002776	99	111	109	89	1.12996	1.51986	1.39908	1.08107	1	-0.111342
ENSOARG00000002779	1669	1018	873	937	16.0442	9.52525	8.61221	9.00618	0.918644	-0.596632
ENSOARG00000002782	358	347	426	384	8.07615	7.99459	10.0017	8.96279	0.995982	0.173758
ENSOARG00000002783	829	532	411	533	4.31166	2.75078	2.25446	2.89032	0.924754	-0.554715
ENSOARG00000002785	1315	1478	1162	1002	5.23782	6.07365	4.93357	4.18617	0.878113	-0.394646
ENSOARG00000002788	399	403	346	326	4.56393	4.46046	3.86293	3.58236	0.981932	-0.281758
ENSOARG00000002790	271	317	275	426	3.60618	4.2231	3.35794	5.95205	0.995982	0.226237
ENSOARG00000002794	31	48	46	26	1.1336	1.41445	1.46556	0.836295	1	-0.159923
ENSOARG00000002796	0	60	1	50	0	2.31092	0.0443647	1.91092	1	-0.264589
ENSOARG00000002799	331	248	362	122	3.70333	2.94135	4.12563	1.32642	1	-0.283753
ENSOARG00000002800	974	986	1139	1101	23.4194	25.5441	26.3983	25.1343	0.995982	0.165991
ENSOARG00000002801	440	499	449	550	5.26538	6.02884	5.51018	6.84678	1	0.0623316
ENSOARG00000002803	544	526	671	765	5.84884	5.66564	6.4426	6.62423	0.871635	0.397574
ENSOARG00000002804	1525	1301	979	800	13.3656	15.1297	12.6125	10.2842	0.322152	-0.694052
ENSOARG00000002805	549	492	570	661	15.5718	14.0946	16.5516	18.8519	0.9843	0.214993
ENSOARG00000002806	247	245	290	358	3.76891	3.81813	4.17986	5.68238	0.936018	0.370344
ENSOARG00000002807	185	160	135	206	3.26959	2.81015	2.4023	3.71813	1	-0.0440585
ENSOARG00000002809	247	175	186	255	3.0446	2.21546	2.30013	2.80373	1	0.0365178
ENSOARG00000002811	839	701	711	1010	16.8971	15.1941	16.2791	21.5814	1	0.133192
ENSOARG00000002812	819	851	1005	902	172.082	174.584	209.14	186.364	0.995982	0.164898
ENSOARG00000002815	135	104	107	108	1.79784	1.48055	1.51346	1.33977	1	-0.179292
ENSOARG00000002819	14	18	28	32	0.272064	0.344935	0.518347	0.604199	0.982801	0.879916
ENSOARG00000002820	231	125	203	184	1.86872	1.01434	1.62452	1.5049	1	0.0941093
ENSOARG00000002828	310	268	276	312	8.32269	7.63377	8.97212	10.0646	1	-0.00207213
ENSOARG00000002830	1068	846	645	722	8.30498	5.35658	4.5805	4.58444	0.650757	-0.512352
ENSOARG00000002831	62	54	71	77	1.00431	0.924166	1.09695	1.20615	0.996741	0.324709
ENSOARG00000002832	173	101	92	165	6.7159	3.95724	3.40266	6.20433	1	-0.11972
ENSOARG00000002833	51	60	29	42	0.963544	1.08038	0.529826	0.801155	0.968179	-0.671941
ENSOARG00000002835	1797	1838	1786	1724	19.5239	20.3884	18.9875	17.4833	1	-0.0771403
ENSOARG00000002836	292	346	283	366	3.1668	3.8049	3.02192	4.02798	1	-0.00245698
ENSOARG00000002837	760	1082	705	843	13.1259	18.6221	12.7344	15.2332	0.9843	-0.277941
ENSOARG00000002840	483	434	367	425	3.66453	3.22734	2.86197	3.22338	0.9843	-0.238288
ENSOARG00000002841	159	142	130	146	2.47026	2.45891	2.10456	2.2032	1	-0.151916
ENSOARG00000002842	778	829	911	782	70.9397	75.51	80.5904	70.753	1	0.0487067
ENSOARG00000002843	223	206	257	248	4.08656	4.46455	4.6708	3.02897	0.995982	0.208687
ENSOARG00000002845	215	153	189	171	2.44494	1.70759	2.96604	1.7607	1	-0.0581455
ENSOARG00000002846	528	234	482	1453	5.10917	2.25033	4.53066	14.1439	0.954456	1.31663
ENSOARG00000002848	82	127	168	131	1.01567	1.59379	1.99812	1.64819	0.95249	0.490141
ENSOARG00000002851	16	17	9	32	0.128093	0.136954	0.0748052	0.271155	1	0.284854
ENSOARG00000002854	67	32	62	95	1.61829	0.862165	1.33317	1.94407	0.962114	0.638225
ENSOARG00000002860	214	129	163	191	1.90614	1.15412	1.39615	1.71968	1	0.0187963
ENSOARG00000002861	218	130	185	163	3.09061	2.18403	2.98842	2.5222	1	-0.0263392
ENSOARG00000002862	15142	9899	15724	12382	162.104	108.185	168.434	135.001	1	0.140373
ENSOARG00000002863	468	414	531	627	4.35362	3.81766	4.83252	6.08833	0.916784	0.365897
ENSOARG00000002866	393	448	396	205	7.25372	7.97801	6.81019	3.59177	0.932461	-0.510589
ENSOARG00000002867	52	27	41	19	1.44356	0.745565	1.06945	0.534438	0.999056	-0.422328
ENSOARG00000002869	19	14	14	28	0.376468	0.286083	0.315399	0.560849	1	0.320392
ENSOARG00000002871	2357	2206	2185	1665	23.3125	21.7055	22.5123	16.8771	0.977499	-0.271417
ENSOARG00000002872	83	81	47	47	2.26907	2.22816	1.33836	1.31148	0.874251	-0.829652
ENSOARG00000002874	0	3	25	0	0	0.0418343	0.282472	0.0106798	0.985385	3.0343
ENSOARG00000002875	0	29	0	0	0	0.924354	0	0	0.932461	#NAME?
ENSOARG00000002876	29	44	36	34	0.738453	1.10883	0.923298	0.87234	1	-0.087305
ENSOARG00000002878	353	298	278	291	5.58606	4.27815	5.65188	4.53818	0.988111	-0.220931
ENSOARG00000002881	64	25	11	19	0.673969	0.269335	0.121568	0.209915	0.884889	-1.59598
ENSOARG00000002884	42	56	54	50	5.28962	7.01693	7.20881	6.55746	1	0.0590389
ENSOARG00000002885	5371	4653	4846	4214	84.9979	74.1852	80.1068	70.0884	0.995982	-0.172325
ENSOARG00000002887	32	28	20	24	0.417252	0.36554	0.248616	0.304657	0.999056	-0.474366
ENSOARG00000002888	70	48	61	47	1.16398	0.849348	1.12561	0.81252	1	-0.153955
ENSOARG00000002890	505	596	617	598	27.3944	31.6598	36.4793	29.9342	1	0.115429
ENSOARG00000002892	2501	2388	2882	2712	25.9459	25.6542	30.2693	27.9195	0.995982	0.167745
ENSOARG00000002893	685	610	565	561	7.6522	6.26967	6.17135	5.84887	0.9843	-0.228392
ENSOARG00000002894	3470	3653	3554	3276	62.4126	68.1878	63.5144	56.3316	1	-0.0872006
ENSOARG00000002895	35	25	19	37	0.49024	0.392087	0.25751	0.513268	1	-0.127022
ENSOARG00000002896	172	133	76	138	5.40239	4.18158	2.5323	4.41771	0.929476	-0.538623
ENSOARG00000002897	486	528	535	587	4.91995	5.53092	5.37855	6.03752	1	0.119157
ENSOARG00000002898	103	59	87	93	2.44108	1.55141	2.01904	2.41288	1	0.125405
ENSOARG00000002903	3061	3326	3031	2855	158.289	159.81	154.146	144.954	0.999056	-0.144494
ENSOARG00000002905	186	219	202	243	3.67144	4.52116	4.49177	5.07034	1	0.108868
ENSOARG00000002906	1790	1732	1746	1830	38.8213	37.6007	42.2045	39.614	1	-0.00480049
ENSOARG00000002909	27	5	12	7	1.92971	0.391084	0.837658	0.517359	1	-0.777538
ENSOARG00000002910	6769	7482	8327	6882	212.732	236.666	265.359	219.088	1	0.0673969
ENSOARG00000002912	97	106	90	93	1.35129	1.4794	1.18495	1.26897	1	-0.176412
ENSOARG00000002913	14601	19947	18356	9594	709.287	936.44	874.315	454.21	0.991917	-0.331677
ENSOARG00000002916	9	13	25	18	8.795	12.0558	20.4251	15.5773	0.985385	0.940465
ENSOARG00000002918	697	604	510	547	11.2506	11.5015	9.34672	10.1533	0.929476	-0.326391
ENSOARG00000002919	486	414	610	541	43.7311	34.3726	50.6103	38.9693	0.930672	0.328419
ENSOARG00000002920	109	118	105	121	1.45912	1.47646	1.3627	1.67729	1	-0.0332953
ENSOARG00000002923	757	636	685	852	10.045	8.37722	9.37689	11.4532	1	0.114979
ENSOARG00000002924	171	104	100	129	3.81989	2.37014	2.14873	2.84922	0.994722	-0.290966
ENSOARG00000002925	183	121	167	214	5.36874	3.36213	4.55155	5.95535	0.985385	0.298819
ENSOARG00000002926	9	213	33	33	0.183757	3.82259	0.590963	0.638798	0.989868	-1.77737
ENSOARG00000002927	588	649	905	490	17.533	18.9246	27.6256	15.0387	1	0.147526
ENSOARG00000002931	718	589	443	411	3.90795	3.30835	2.45723	2.29461	0.410941	-0.640473
ENSOARG00000002932	353	317	258	249	2.14939	2.27845	1.69373	1.66634	0.913079	-0.428785
ENSOARG00000002934	641	568	430	531	7.39827	6.97697	4.97802	5.88392	0.918308	-0.358157
ENSOARG00000002935	53	56	45	48	2.0424	2.16662	1.66046	1.80763	1	-0.255834
ENSOARG00000002936	419	457	574	613	5.43846	5.97313	7.23673	7.88576	0.864569	0.411496
ENSOARG00000002937	48	23	30	7	3.66668	1.81811	2.24892	0.556153	0.982801	-0.964987
ENSOARG00000002939	100	127	97	93	1.69317	1.72168	1.53217	1.68236	0.995982	-0.283416
ENSOARG00000002942	108	119	134	209	11.7801	12.8919	14.7248	22.4927	0.918308	0.568167
ENSOARG00000002946	229	317	407	372	14.3627	19.7095	24.6354	22.9915	0.815631	0.486037
ENSOARG00000002947	2217	2395	2175	2645	41.2312	38.8226	38.3008	44.2195	1	0.0366402
ENSOARG00000002949	236	177	194	167	3.72025	3.17797	4.15821	2.70258	0.995982	-0.220528
ENSOARG00000002950	267	208	271	202	13.5716	10.523	13.9342	10.1476	1	-0.032285
ENSOARG00000002951	64850	86658	79778	82186	870.291	1169.9	1064.43	1093.93	1	0.0694369
ENSOARG00000002952	900	825	746	718	5.37254	4.97507	4.44002	4.38413	0.977499	-0.263294
ENSOARG00000002954	1150	942	793	808	4.86129	4.04498	3.33244	3.50596	0.849337	-0.412563
ENSOARG00000002957	831	1302	1494	1546	15.2988	21.7273	24.7047	25.9207	0.772744	0.484284
ENSOARG00000002958	166	153	227	175	21.2091	11.884	14.7674	18.08	0.9843	0.307335
ENSOARG00000002959	138	161	166	178	2.30696	2.71611	2.60637	2.88776	1	0.175412
ENSOARG00000002960	2087	1771	1517	1317	10.8544	9.18896	8.0874	6.78227	0.751483	-0.471454
ENSOARG00000002961	49	17	54	44	6.0007	2.04986	6.56061	5.22898	0.9843	0.544251
ENSOARG00000002962	5648	6087	9337	10910	158.661	172.181	262.133	309.895	0.297449	0.759947
ENSOARG00000002966	4027	5442	3702	3482	162.108	237.538	152.017	143.906	0.869333	-0.425143
ENSOARG00000002967	3002	2553	3135	2552	25.2755	22.2523	26.3125	22.3041	1	0.00753001
ENSOARG00000002968	1237	1001	1195	1109	23.6825	18.3779	21.6371	20.6213	1	0.0154134
ENSOARG00000002969	4263	3621	5662	5309	203.589	173.282	281.784	258.713	0.825379	0.450146
ENSOARG00000002970	99	90	87	135	2.76345	2.48767	2.37108	3.70279	1	0.204899
ENSOARG00000002971	570	681	518	417	4.92314	5.98325	4.65543	3.69278	0.788145	-0.4465
ENSOARG00000002972	17	26	10	27	0.491211	0.74842	0.278832	0.758316	1	-0.244956
ENSOARG00000002973	92	41	34	42	0.763677	0.350133	0.284408	0.355834	0.965233	-0.834077
ENSOARG00000002975	157	183	174	161	4.11738	4.49928	4.36116	4.19701	1	-0.0480164
ENSOARG00000002977	1644	1678	1357	1448	25.4317	26.498	21.6703	22.3825	0.976474	-0.270848
ENSOARG00000002978	31	8	3	11	0.241385	0.066195	0.0255226	0.0856506	0.982801	-1.50594
ENSOARG00000002980	74	0	218	0	24.2679	0	65.4674	0	0.999056	1.53557
ENSOARG00000002981	255	276	263	326	2.54087	2.75553	2.46828	3.13564	1	0.122528
ENSOARG00000002983	407	480	611	786	31.7346	33.8634	45.1663	56.4231	0.420516	0.628216
ENSOARG00000002985	39	0	30	27	0.979345	0	0.788569	0.690645	1	0.521651
ENSOARG00000002987	9	14	34	34	1.86825	2.86504	6.40733	6.60043	0.825734	1.53705
ENSOARG00000002988	492	498	475	552	7.05201	7.09658	6.17547	7.58733	1	0.0260221
ENSOARG00000002989	63	69	63	62	2.17775	1.79317	2.0162	1.57777	1	-0.105317
ENSOARG00000002991	3248	3723	2453	2571	62.3592	71.1761	50.109	53.1191	0.714705	-0.499342
ENSOARG00000002993	45	37	34	54	0.56688	0.606724	0.538629	0.974532	1	0.0746098
ENSOARG00000002994	302	294	310	292	9.16007	8.95145	8.91016	8.8133	1	-0.0121527
ENSOARG00000002996	1301	1401	1619	1334	44.4504	48.357	51.9134	43.0687	1	0.101702
ENSOARG00000002998	274	160	266	295	2.82951	1.64785	2.85812	3.0898	0.982801	0.343649
ENSOARG00000002999	186	245	213	223	6.55392	8.69534	7.57266	7.88397	1	-0.0102197
ENSOARG00000003001	4450	3251	3538	3147	34.8026	25.7938	28.1264	25.1242	0.9843	-0.23054
ENSOARG00000003002	38	30	30	28	0.437697	0.350356	0.37139	0.32556	1	-0.255998
ENSOARG00000003003	4158	8560	3618	4098	74.0214	151.277	62.8756	73.2686	0.954442	-0.748067
ENSOARG00000003005	1138	1138	1111	1060	21.6417	20.6728	20.1222	21.0835	1	-0.0947723
ENSOARG00000003007	155	96	81	104	4.43739	2.7803	2.25261	2.92398	0.977369	-0.467043
ENSOARG00000003008	51	116	135	58	0.814693	1.32317	1.49776	0.857407	1	0.182903
ENSOARG00000003009	1358	1597	1921	2192	25.7673	28.82	35.5829	39.489	0.790758	0.450092
ENSOARG00000003012	141	92	79	79	0.972306	0.641489	0.573884	0.61774	0.92988	-0.586953
ENSOARG00000003013	188	590	287	539	3.9017	12.2117	5.76553	10.8441	1	0.0584445
ENSOARG00000003017	25	26	19	2	0.644986	0.795905	0.520173	0.0742095	0.941027	-1.30454
ENSOARG00000003018	699	564	765	823	6.13929	4.97669	7.02777	7.39229	0.937947	0.303632
ENSOARG00000003021	9151	6612	6989	6760	201.225	147.317	146.239	143.942	0.9843	-0.223751
ENSOARG00000003022	272	308	366	325	161.432	176.812	193.196	172.781	0.986445	0.226058
ENSOARG00000003023	521	576	729	618	11.5663	12.1821	14.761	13.1937	0.971165	0.269685
ENSOARG00000003024	128	71	133	153	6.54741	3.63543	6.37568	7.64785	0.954442	0.496556
ENSOARG00000003025	2051	2471	2824	2251	43.0964	52.3786	60.8736	48.2065	0.999056	0.140002
ENSOARG00000003026	2784	2579	3322	3561	103.346	99.6567	137.331	135.592	0.932461	0.333229
ENSOARG00000003027	292	284	313	239	2.41096	2.3674	2.52174	1.99545	1	-0.0877101
ENSOARG00000003028	322	211	231	216	1.73551	1.17673	1.24392	1.17367	0.9843	-0.280315
ENSOARG00000003029	2387	3429	2437	4763	36.6213	53.3659	36.5936	72.7035	1	0.280232
ENSOARG00000003032	231	257	249	295	1.46624	1.62461	1.44775	1.71318	1	0.129751
ENSOARG00000003033	386	381	498	469	5.64625	5.30181	6.47696	6.15265	0.954442	0.307681
ENSOARG00000003034	327	320	398	322	5.10553	3.34299	5.22376	4.93944	1	0.127839
ENSOARG00000003035	797	666	834	801	22.9236	21.9353	23.6514	20.5724	0.999056	0.133784
ENSOARG00000003037	1413	1339	1573	1461	12.4797	11.3007	12.5718	12.0837	1	0.114166
ENSOARG00000003038	119	141	125	126	2.1871	2.60651	2.43761	2.39208	1	-0.0775935
ENSOARG00000003041	32	32	20	37	1.82578	1.8589	1.105	2.09876	1	-0.19465
ENSOARG00000003042	8076	10575	9147	7707	153.154	201.282	177.897	148.938	0.995982	-0.172714
ENSOARG00000003043	346	346	326	344	9.13125	9.10966	9.08263	9.40802	1	-0.0733845
ENSOARG00000003045	83	87	93	96	3.5235	3.52162	3.59958	4.38972	1	0.126092
ENSOARG00000003046	967	804	700	825	13.6708	10.4907	9.35502	10.6282	0.982801	-0.242619
ENSOARG00000003047	621	513	672	648	14.0273	11.521	14.9672	14.1994	0.988111	0.192539
ENSOARG00000003051	283	238	202	256	2.54754	2.13774	1.8761	2.34708	0.994722	-0.212905
ENSOARG00000003052	70	69	69	49	1.26639	1.89912	1.18745	1.12398	1	-0.262512
ENSOARG00000003053	910	917	887	810	9.02594	9.3151	9.01163	8.13944	0.999298	-0.133063
ENSOARG00000003055	26085	31102	35236	43276	475.449	576.148	622.29	785.92	0.870554	0.430177
ENSOARG00000003056	1440	2087	1483	2453	12.4818	37.0354	13.3671	20.723	1	0.130765
ENSOARG00000003058	319	249	193	244	5.21725	3.81856	3.06576	3.95587	0.929476	-0.405197
ENSOARG00000003059	251	21	198	306	5.04324	0.461697	4.087	6.27073	0.9843	0.863117
ENSOARG00000003060	354	341	305	318	4.74067	4.52245	4.26038	4.421	0.995982	-0.184524
ENSOARG00000003062	1987	2070	2406	1966	21.234	22.5562	25.2523	20.7012	1	0.0814518
ENSOARG00000003063	49	50	78	93	326.144	328.389	441.654	527.956	0.906243	0.761543
ENSOARG00000003064	2878	2810	2573	2475	5.86528	5.83609	5.06984	4.95363	0.988111	-0.198844
ENSOARG00000003065	323	379	260	441	3.40438	3.77424	2.65199	4.41706	1	-0.0295401
ENSOARG00000003066	4687	3406	4461	4319	87.6905	65.4782	91.7745	89.0642	1	0.091007
ENSOARG00000003068	329	214	259	246	4.27959	2.41884	3.55042	3.20754	1	-0.131143
ENSOARG00000003069	262	246	174	197	3.26491	2.96921	2.46993	2.47411	0.910882	-0.48026
ENSOARG00000003070	193	211	233	245	2.49927	2.77108	2.94863	3.1769	0.995982	0.215855
ENSOARG00000003071	640	633	500	640	5.32759	5.26371	4.24607	5.47177	0.989868	-0.186239
ENSOARG00000003073	818	1201	903	951	13.0579	19.1822	14.7486	15.3659	1	-0.149906
ENSOARG00000003076	364	416	482	640	11.5856	13.2814	14.4818	20.1625	0.702475	0.497384
ENSOARG00000003078	28	32	31	51	4.05135	4.56726	4.12536	6.86484	0.996741	0.423228
ENSOARG00000003079	16	22	19	23	0.128109	0.182898	0.149612	0.187407	1	0.117311
ENSOARG00000003080	596	718	606	613	10.9067	15.9354	15.707	13.5621	0.999056	-0.135047
ENSOARG00000003081	85	115	100	121	1.61432	2.15529	1.8109	2.32821	1	0.116974
ENSOARG00000003083	115	92	103	122	3.64196	2.90518	3.11856	3.72361	1	0.0934373
ENSOARG00000003084	1121	1204	1243	1135	10.6534	11.4076	12.0926	11.0369	1	0.00592298
ENSOARG00000003085	33	30	34	21	0.276294	0.234959	0.255141	0.165773	1	-0.221917
ENSOARG00000003091	1	33	4	6	0.0541141	1.17342	0.154772	0.225009	0.991917	-1.79347
ENSOARG00000003095	225	278	355	172	4.40897	6.03731	6.26435	3.50653	1	0.0414514
ENSOARG00000003096	25	30	36	29	0.36325	0.44479	0.446189	0.40087	1	0.214549
ENSOARG00000003098	244	196	332	354	5.663	4.53722	7.3353	8.11877	0.650757	0.613995
ENSOARG00000003099	89	207	111	171	0.655128	1.68533	0.926284	1.38914	1	-0.0974843
ENSOARG00000003100	513	440	356	388	4.29151	4.14211	3.62356	3.97068	0.913079	-0.383938
ENSOARG00000003101	540	476	487	531	8.64588	7.8587	8.29254	9.7009	1	-0.0239377
ENSOARG00000003102	138	104	140	140	1.69217	1.33242	1.64356	2.29518	1	0.183822
ENSOARG00000003104	286	253	235	225	9.34393	7.51825	7.89069	6.66596	0.985385	-0.255244
ENSOARG00000003105	378	395	494	483	6.16894	6.53503	7.91138	7.82625	0.950728	0.311208
ENSOARG00000003107	551	527	630	683	14.6416	13.9544	16.3943	18.7169	0.981395	0.257714
ENSOARG00000003111	223	247	212	213	1.71868	1.90225	1.62189	1.65907	1	-0.171939
ENSOARG00000003112	128	63	92	109	0.529226	0.275825	0.384421	0.44875	1	0.0469288
ENSOARG00000003113	295	247	305	312	2.90072	2.55571	3.16099	3.17949	0.999056	0.160311
ENSOARG00000003114	66	55	52	59	0.43152	0.364282	0.331337	0.380357	1	-0.151258
ENSOARG00000003115	395	385	378	462	5.55792	5.02236	4.59426	5.79373	1	0.0799443
ENSOARG00000003117	1581	1222	1162	1298	47.3893	37.3146	36.1192	39.8063	0.9843	-0.215076
ENSOARG00000003120	31	45	62	67	0.606291	0.911713	1.16278	1.34001	0.932461	0.736361
ENSOARG00000003121	763	380	412	563	16.0301	7.2283	8.37809	10.728	1	-0.256247
ENSOARG00000003122	103	81	145	92	2.85698	2.23095	4.41363	2.54141	0.988111	0.3392
ENSOARG00000003123	1693	1586	2004	1953	133.819	132.121	167.785	154.848	0.983744	0.244513
ENSOARG00000003124	282	211	229	185	1.76705	1.43212	1.43789	1.17354	0.9843	-0.278252
ENSOARG00000003126	3534	3939	3603	4316	35.2394	39.055	35.1379	44.6954	1	0.0566402
ENSOARG00000003130	665	609	542	568	9.15859	8.26022	7.0824	7.58142	0.9843	-0.225538
ENSOARG00000003133	830	541	605	626	9.02864	5.22272	8.32883	7.95132	0.999056	-0.181994
ENSOARG00000003135	181	267	339	273	3.55366	4.7429	6.03246	4.58662	0.918644	0.423503
ENSOARG00000003139	492	513	437	490	3.15146	3.06804	2.6482	2.88111	0.999056	-0.143428
ENSOARG00000003141	96	74	100	62	2.42321	1.88496	2.39663	1.51512	1	-0.0954846
ENSOARG00000003142	22	25	19	14	0.349976	0.412672	0.298775	0.219283	0.999056	-0.53651
ENSOARG00000003144	1161	1106	913	696	7.77795	7.61295	6.66037	4.91581	0.648393	-0.52092
ENSOARG00000003145	840	1117	1065	812	6.43108	8.67497	8.55401	7.09816	1	-0.0866333
ENSOARG00000003146	1040	868	756	945	19.6755	16.3188	15.4189	18.5606	0.988111	-0.192625
ENSOARG00000003148	90	118	74	95	0.707361	0.939825	0.589964	0.762055	0.991917	-0.326705
ENSOARG00000003149	36	76	41	63	0.485764	1.02337	0.516738	0.822979	1	-0.134465
ENSOARG00000003150	863	1010	978	988	7.75246	9.29958	8.73529	8.63646	1	0.0431444
ENSOARG00000003154	582	579	487	482	2.7303	2.82458	2.30496	2.30984	0.9624	-0.287481
ENSOARG00000003160	166	130	126	128	2.13896	1.71532	1.67227	1.70591	0.996741	-0.247402
ENSOARG00000003163	216	232	183	208	6.93312	9.03095	6.83146	6.78708	0.995982	-0.223234
ENSOARG00000003167	185	128	167	159	2.54348	1.77329	2.34638	2.2334	1	0.0322105
ENSOARG00000003168	870	918	1027	988	18.4026	19.6979	21.79	21.1115	0.999056	0.145771
ENSOARG00000003170	165	152	220	228	4.95093	4.50624	6.05233	6.59829	0.924754	0.472297
ENSOARG00000003173	504	395	483	546	10.3045	8.39684	8.48271	10.8698	0.995982	0.168066
ENSOARG00000003174	867	984	805	928	9.72982	11.5956	9.93566	10.6358	1	-0.121976
ENSOARG00000003177	159	236	309	112	1.12243	1.58994	2.23122	0.877041	1	0.066451
ENSOARG00000003178	205	177	219	203	3.27521	2.80394	3.49548	3.30462	1	0.117132
ENSOARG00000003179	364	461	508	444	1.4552	1.98473	1.80567	1.86963	0.993696	0.179976
ENSOARG00000003181	744	1112	941	823	16.8866	25.8462	18.97	16.07	1	-0.0999964
ENSOARG00000003182	3654	3897	4124	4441	162.86	174.549	170.669	187.219	0.999056	0.15496
ENSOARG00000003183	70	67	49	57	4.06199	3.94976	2.60128	3.20677	0.989868	-0.397007
ENSOARG00000003184	1143	1275	823	758	194.108	195.775	149.057	114.434	0.410941	-0.639597
ENSOARG00000003185	14855	13090	14610	13810	135.269	120.324	138.345	128.118	1	-0.00225694
ENSOARG00000003187	337	340	429	382	2.73752	2.65915	3.12093	3.06904	0.9843	0.234009
ENSOARG00000003188	305	177	218	365	3.92289	2.2981	2.70382	4.64826	1	0.247242
ENSOARG00000003189	771	786	688	682	6.54826	6.69163	6.20912	5.96908	0.9843	-0.211285
ENSOARG00000003190	330	362	370	394	4.662	4.83366	5.21722	4.5066	1	0.115981
ENSOARG00000003191	350	300	380	356	4.92938	4.29477	5.72666	5.22271	0.999056	0.152715
ENSOARG00000003192	2918	2181	2398	2812	61.6859	46.58	51.805	58.318	1	0.00424997
ENSOARG00000003193	999	779	1143	982	17.0785	11.6403	16.381	14.2536	0.9843	0.230812
ENSOARG00000003196	98	153	163	161	3.56763	5.61064	5.82099	5.8656	0.9843	0.34147
ENSOARG00000003198	603	758	707	708	10.4157	13.0521	11.7303	11.9498	1	0.0293541
ENSOARG00000003200	647	588	858	755	15.5337	15.2455	26.3048	19.2096	0.915307	0.358752
ENSOARG00000003201	151	115	145	138	1.97107	1.40027	1.69115	1.63028	1	0.0628443
ENSOARG00000003202	425	400	431	457	18.656	17.5353	19.2939	20.1517	1	0.0794068
ENSOARG00000003205	590	504	703	732	7.41249	6.48034	8.52046	9.04394	0.910866	0.364739
ENSOARG00000003206	1194	1358	932	1336	23.7177	22.1498	18.5364	22.1876	0.988111	-0.197454
ENSOARG00000003207	38	46	76	59	0.891365	1.05831	1.70277	1.35808	0.952664	0.658088
ENSOARG00000003209	85	118	119	151	1.02796	1.55813	1.46526	1.8146	0.9843	0.384332
ENSOARG00000003210	96	82	106	122	2.75638	2.17396	2.27624	2.98794	0.990887	0.330317
ENSOARG00000003211	219	233	191	187	3.39604	3.62384	3.05753	3.00392	0.9843	-0.284626
ENSOARG00000003213	339	296	242	198	16.1175	13.3544	15.312	11.7586	0.756243	-0.55562
ENSOARG00000003217	1604	1263	1155	1173	10.1962	8.04487	7.55588	7.45095	0.931305	-0.327086
ENSOARG00000003219	167	185	198	194	1.60233	1.80129	1.69704	1.81979	1	0.128573
ENSOARG00000003220	414	362	371	522	2.87726	2.52556	2.48347	3.60137	0.995982	0.175476
ENSOARG00000003221	167	41	54	47	1.65374	0.361142	0.543955	0.428219	0.9843	-1.0683
ENSOARG00000003222	2673	2685	895	1738	40.8639	44.4142	13.3448	26.432	0.0685806	-1.05259
ENSOARG00000003224	28	15	29	18	0.981125	0.550337	1.02065	0.648351	1	0.102502
ENSOARG00000003225	196	160	163	196	5.05712	4.18625	4.39336	5.13066	1	-0.0147786
ENSOARG00000003226	106	117	121	107	3.50559	4.25559	4.50667	4.1984	1	0.0054305
ENSOARG00000003227	65	132	101	70	4.3498	8.64771	6.8856	4.6993	1	-0.230628
ENSOARG00000003228	16	19	31	14	0.352868	0.473582	0.674005	0.350161	1	0.336877
ENSOARG00000003229	1482	1649	1586	1416	11	12.8192	12.851	12.0438	1	-0.0872755
ENSOARG00000003230	64	81	70	120	0.949217	1.20954	1.09516	1.82957	0.988111	0.362422
ENSOARG00000003231	204	226	219	268	5.18689	5.75419	5.54751	6.59912	1	0.152567
ENSOARG00000003232	478	457	369	369	9.2508	8.70265	6.85401	6.96797	0.918644	-0.368027
ENSOARG00000003234	106	108	92	120	3.81559	3.81215	3.91169	4.02616	1	-0.0406237
ENSOARG00000003235	561	495	426	460	4.83845	4.26853	3.63811	3.99695	0.969672	-0.279993
ENSOARG00000003236	29026	40620	40425	43426	3367.49	4899.39	4601.32	4919.62	0.9843	0.24087
ENSOARG00000003237	518	463	471	493	6.37098	5.68339	5.60127	6.05482	1	-0.0519422
ENSOARG00000003238	586	559	596	623	11.6993	10.8155	11.0985	11.8033	1	0.0636071
ENSOARG00000003240	244	232	212	210	10.9972	9.97357	9.37051	9.00676	0.996741	-0.200385
ENSOARG00000003241	143	172	166	178	6.48437	7.8264	7.08172	7.95334	1	0.100195
ENSOARG00000003242	47	88	102	116	18.8341	67.8538	47.8158	44.2767	0.918308	0.664273
ENSOARG00000003243	209	188	246	263	12.7524	12.5103	15.5001	17.3699	0.982801	0.331772
ENSOARG00000003246	298	286	306	380	2.7207	3.12387	3.50956	4.68005	0.991917	0.205253
ENSOARG00000003247	2120	1935	1542	1390	25.5135	23.2183	19.0337	17.0598	0.702475	-0.494336
ENSOARG00000003249	450	487	613	729	7.79239	7.70407	9.80538	11.7054	0.685202	0.491294
ENSOARG00000003252	167	118	163	152	1.20315	0.854402	1.12268	1.08644	1	0.117913
ENSOARG00000003254	330	191	282	279	5.58165	3.67674	5.22127	4.99072	1	0.0802248
ENSOARG00000003256	5822	7612	7269	8302	182.459	238.755	221.512	256.981	0.991917	0.185993
ENSOARG00000003257	847	853	593	755	13.2915	13.4306	8.86108	11.6378	0.913079	-0.361754
ENSOARG00000003258	486	443	436	443	5.18014	4.75761	4.71662	4.77725	1	-0.106503
ENSOARG00000003259	1594	1067	1305	1339	49.0952	31.9432	43.4903	41.9824	1	-0.0358393
ENSOARG00000003262	321	351	267	352	3.21359	3.4446	2.48593	3.48106	1	-0.145639
ENSOARG00000003263	168	111	139	88	1.06934	0.712856	0.89974	0.570203	0.991917	-0.323491
ENSOARG00000003264	230	156	204	171	3.86483	2.68307	3.50765	3.56867	1	-0.0680231
ENSOARG00000003265	256	191	203	239	5.46508	4.28344	4.72583	5.25555	1	-0.0430525
ENSOARG00000003267	1362	1121	1009	872	11.4507	9.28374	8.01653	6.956	0.825734	-0.427007
ENSOARG00000003268	47	85	73	53	0.672148	1.2511	1.07876	0.772234	1	-0.0935691
ENSOARG00000003270	42	8	2	6	1.70867	0.346361	0.131885	0.407229	0.929476	-2.67148
ENSOARG00000003271	1472	1605	1334	1370	22.7757	25.2263	20.8825	21.2826	0.9843	-0.213195
ENSOARG00000003272	631	597	682	618	7.84241	7.45554	8.12388	7.52506	1	0.055662
ENSOARG00000003276	496	465	466	434	14.548	13.178	13.9275	12.588	1	-0.121186
ENSOARG00000003277	931	1026	1052	985	35.7174	42.2737	38.3562	36.0403	1	0.0311627
ENSOARG00000003278	18	15	15	23	0.28503	0.233607	0.258471	0.360775	1	0.176306
ENSOARG00000003283	419	420	438	480	7.88318	7.63859	7.948	8.73883	1	0.102996
ENSOARG00000003284	344	326	274	290	11.5938	10.45	9.36495	10.2835	0.98428	-0.275225
ENSOARG00000003285	889	875	546	587	5.09115	4.9092	3.15626	3.30496	0.354236	-0.665497
ENSOARG00000003287	656	667	682	824	22.727	21.7154	24.6373	35.3141	0.995982	0.159939
ENSOARG00000003288	7553	8231	8062	5458	135.682	149.222	146.414	99.5703	0.9843	-0.249553
ENSOARG00000003290	740	637	884	906	10.1585	8.65858	11.4087	12.7998	0.918308	0.351752
ENSOARG00000003291	25	26	19	13	0.323324	0.341508	0.246396	0.169501	0.991917	-0.698608
ENSOARG00000003292	395	434	546	509	103.988	87.0129	131.893	119.779	0.936018	0.321167
ENSOARG00000003293	92	75	105	67	0.944234	0.766896	1.11308	0.708407	1	0.0165586
ENSOARG00000003294	10	18	162	174	0.274486	0.46052	4.10645	4.45577	2.76055e-08	3.55796
ENSOARG00000003296	47	70	39	46	0.729683	1.10555	0.586539	0.694614	0.9843	-0.488044
ENSOARG00000003297	6	68	37	17	0.168455	1.67484	1.04916	0.474615	1	-0.480815
ENSOARG00000003301	807	837	702	645	7.02856	7.41867	6.3005	6.32658	0.933127	-0.314052
ENSOARG00000003302	1694	1691	1613	1554	36.6838	35.5144	32.8857	32.7635	1	-0.122684
ENSOARG00000003303	464	387	402	419	13.2281	11.5592	11.0627	11.9842	1	-0.0784686
ENSOARG00000003305	93	117	139	132	2.42008	3.05557	3.45737	3.28218	0.985385	0.341197
ENSOARG00000003308	403	437	359	426	3.51421	3.83776	3.32039	3.82834	1	-0.124664
ENSOARG00000003310	638	1022	1021	1104	14.2791	22.351	21.5792	24.1571	0.971165	0.329307
ENSOARG00000003311	686	641	629	674	6.50388	6.05122	6.11751	7.00148	1	-0.0531024
ENSOARG00000003313	103	122	84	118	4.08293	4.81858	3.32272	4.73766	1	-0.182803
ENSOARG00000003314	169	123	191	152	8.39588	6.02307	9.76297	7.62753	0.999056	0.205976
ENSOARG00000003315	776	755	753	638	12.266	10.9342	12.4044	9.55614	0.995982	-0.164807
ENSOARG00000003316	460	464	508	492	3.74754	3.80204	4.13553	4.03419	1	0.0873796
ENSOARG00000003319	1255	1263	1067	1033	7.92789	8.61786	7.91498	7.82536	0.9624	-0.288543
ENSOARG00000003320	396	384	249	214	6.47491	6.48368	4.35729	3.60266	0.345991	-0.778935
ENSOARG00000003321	55	35	36	46	1.30789	0.95416	1.09016	1.1546	1	-0.161185
ENSOARG00000003322	90	94	50	67	31.0339	27.112	16.5202	21.5799	0.919287	-0.680321
ENSOARG00000003325	147	186	188	192	2.47009	3.15673	2.66812	2.8925	1	0.163666
ENSOARG00000003326	74	73	67	90	0.824622	0.860575	0.751803	1.005	1	0.067842
ENSOARG00000003327	150	58	76	112	0.798962	0.31318	0.393062	0.589694	1	-0.172774
ENSOARG00000003331	1410	1442	1431	1567	18.1384	19.9144	21.2135	21.5797	1	0.0451926
ENSOARG00000003332	94	78	86	101	1.7899	1.38134	1.52066	1.96564	1	0.0937718
ENSOARG00000003333	779	831	967	1096	10.6771	11.4742	12.3043	14.7829	0.928422	0.330786
ENSOARG00000003335	28	38	11	12	0.520429	0.620852	0.157599	0.22202	0.825734	-1.54776
ENSOARG00000003336	376	462	326	447	2.79727	3.45121	2.27914	3.27793	0.999056	-0.143695
ENSOARG00000003337	399	401	359	422	19.1017	19.4363	17.4238	19.8874	1	-0.0616047
ENSOARG00000003338	41	54	106	47	0.440582	0.581666	1.10481	0.507574	0.9843	0.661825
ENSOARG00000003339	467	684	575	453	8.4659	13.7881	9.52777	7.35139	0.999056	-0.189545
ENSOARG00000003340	23	13	26	11	0.518066	0.298804	0.571191	0.244142	1	0.0141722
ENSOARG00000003341	911	576	327	163	80.9667	52.8174	27.4194	13.5456	0.262515	-1.62714
ENSOARG00000003342	1206	1586	1499	1534	7.47706	9.74852	9.50671	9.78035	1	0.0926193
ENSOARG00000003343	299	527	551	309	4.72067	11.2816	8.54976	5.67316	1	0.0320944
ENSOARG00000003344	3655	3527	3141	3747	31.8614	31.5334	29.3753	34.9454	1	-0.0872339
ENSOARG00000003346	8135	9813	4202	6532	176.697	212.466	89.0431	141.49	0.357293	-0.769012
ENSOARG00000003349	116	129	143	179	2.19346	2.44121	2.61904	3.34789	0.9843	0.367228
ENSOARG00000003351	43	49	61	63	1.50846	1.66192	2.00313	2.23842	0.991917	0.403845
ENSOARG00000003352	43	24	46	101	1.27119	0.721986	1.36841	2.97164	0.924754	1.10603
ENSOARG00000003353	831	615	827	1034	18.9511	14.081	18.9084	23.1376	0.92988	0.337105
ENSOARG00000003354	839	967	811	774	4.60773	5.33782	4.4051	4.28082	0.9843	-0.214997
ENSOARG00000003355	130	164	247	247	3.6885	4.81691	6.91345	7.29479	0.635093	0.721915
ENSOARG00000003356	562	591	592	488	8.40862	8.69213	8.71561	6.89268	1	-0.120805
ENSOARG00000003357	123	98	68	82	1.39967	1.33648	1.07321	1.06643	0.932993	-0.585964
ENSOARG00000003358	60	60	61	48	0.345388	0.354308	0.353696	0.286105	1	-0.165067
ENSOARG00000003359	458	499	428	383	8.31468	8.99454	8.21763	6.96834	0.982801	-0.265389
ENSOARG00000003360	1594	1753	1838	1768	30.4963	33.8363	34.2789	34.1002	1	0.080854
ENSOARG00000003361	16072	19552	21596	17979	440.287	518.501	584.664	496.974	1	0.12523
ENSOARG00000003363	148	133	79	67	10.2357	7.23148	3.67895	4.7801	0.580752	-0.97103
ENSOARG00000003364	183	154	193	292	2.06288	2.0171	2.29447	3.26919	0.919287	0.498024
ENSOARG00000003365	200	101	150	125	2.64965	1.42125	2.20461	1.69744	1	-0.156539
ENSOARG00000003368	3468	3251	3250	3490	80.0963	76.8393	77.0861	82.587	1	-0.0222732
ENSOARG00000003369	531	535	523	656	11.7783	11.9585	11.233	14.3867	1	0.118337
ENSOARG00000003371	589	630	533	450	10.9536	11.0386	10.3659	8.00604	0.924754	-0.336918
ENSOARG00000003373	101	102	142	123	2.00144	1.96605	2.76481	2.45648	0.9843	0.358014
ENSOARG00000003375	75	62	117	95	0.572252	0.483469	0.900709	0.74304	0.932461	0.603551
ENSOARG00000003376	42	40	21	39	10.474	10.2839	5.33259	9.11052	0.991917	-0.478189
ENSOARG00000003377	58	73	97	110	0.359554	0.449217	0.58557	0.682178	0.927716	0.633107
ENSOARG00000003378	489	297	582	497	7.05913	4.38054	5.97948	5.69832	0.929476	0.430792
ENSOARG00000003379	410	265	470	353	23.297	14.429	24.0377	19.6038	0.991917	0.259861
ENSOARG00000003381	1038	1103	1393	1179	53.8934	57.4489	72.8509	61.6203	0.9843	0.238121
ENSOARG00000003383	51	151	71	43	0.831412	2.35134	1.11023	0.631414	0.9843	-0.851679
ENSOARG00000003386	824	911	937	951	32.1216	35.7675	37.6547	37.6593	1	0.0951687
ENSOARG00000003387	77	83	91	85	1.14153	1.25383	1.39096	1.35213	1	0.110875
ENSOARG00000003390	102	160	181	129	0.988962	1.57137	1.76868	1.29226	1	0.216319
ENSOARG00000003391	153	141	175	136	3.96355	3.65777	4.69171	3.57464	1	0.0547836
ENSOARG00000003393	370	314	238	549	2.32099	1.95182	1.40675	3.32437	1	0.174612
ENSOARG00000003394	125	138	163	156	0.883001	0.919896	1.00815	1.00665	0.995982	0.251823
ENSOARG00000003396	30	19	46	25	1.6335	1.02045	2.45322	1.32815	0.995982	0.509334
ENSOARG00000003397	333	306	324	386	10.142	9.3683	9.75244	11.4659	1	0.125089
ENSOARG00000003399	1	666	5	0	0.0636454	28.1678	0.229717	0.0499553	0.875761	-7.0842
ENSOARG00000003400	158	111	138	137	0.717631	0.497008	0.621337	0.61408	1	0.00526243
ENSOARG00000003401	6	112	6	112	0.409	5.30656	0.670151	4.53816	1	-0.029875
ENSOARG00000003402	25	29	14	26	1.25201	1.43279	0.658285	1.13569	1	-0.460557
ENSOARG00000003405	0	26	0	0	0.0504364	1.73712	0	0	0.936018	#NAME?
ENSOARG00000003409	487	555	532	581	6.78502	7.95827	7.25975	7.79455	1	0.0682298
ENSOARG00000003410	52	51	36	37	0.8543	0.883603	0.594741	0.641822	0.9843	-0.523405
ENSOARG00000003411	610	1041	754	814	7.81047	13.8444	9.72354	10.9276	1	-0.101406
ENSOARG00000003413	76	69	71	77	15.5974	14.3189	13.9296	14.8793	1	0.00276649
ENSOARG00000003416	472	377	420	417	4.43189	3.19436	3.15301	3.2414	1	-0.0471449
ENSOARG00000003417	274	376	386	317	2.1002	2.91713	2.8116	2.38154	1	0.0865524
ENSOARG00000003418	636	642	748	576	6.17661	7.17496	9.33062	7.28206	1	0.0246808
ENSOARG00000003420	167	198	281	265	19.506	23.1861	31.7418	29.808	0.815631	0.554329
ENSOARG00000003421	2430	2189	2517	2952	28.7177	25.9407	30.4928	35.3174	0.9843	0.216811
ENSOARG00000003423	5060	3740	3557	3386	103.867	74.9742	68.1448	65.6553	0.918644	-0.368466
ENSOARG00000003425	38	45	45	56	0.68776	0.923279	0.847298	1.13776	1	0.256107
ENSOARG00000003426	67	72	33	31	0.352911	0.375769	0.166901	0.166942	0.681036	-1.14558
ENSOARG00000003427	70	81	67	55	1.13361	1.24747	1.11947	0.946994	0.995982	-0.334139
ENSOARG00000003428	63	18	41	11	0.532651	0.184513	0.318573	0.151937	1	-0.664085
ENSOARG00000003429	242	232	219	255	5.06919	5.48023	4.38349	4.99486	1	-0.0268971
ENSOARG00000003430	786	875	762	1290	70.4895	71.0168	57.8869	100.875	0.994957	0.277516
ENSOARG00000003432	56	69	18	28	0.423376	0.566758	0.143029	0.243268	0.498697	-1.46961
ENSOARG00000003433	1522	1652	2034	2031	15.6538	17.153	20.0486	20.4691	0.92988	0.330228
ENSOARG00000003434	288	321	290	229	3.18382	3.52335	3.19613	2.89821	0.9843	-0.257112
ENSOARG00000003435	62	43	58	78	1.30234	0.903437	0.853247	1.22683	0.995982	0.346233
ENSOARG00000003436	152	150	170	241	6.41567	5.54763	5.96876	8.26206	0.954456	0.417409
ENSOARG00000003442	612	563	524	531	5.78564	5.3572	5.02343	5.08843	0.991917	-0.182105
ENSOARG00000003443	347	354	367	285	7.56312	7.47959	8.73911	6.39988	1	-0.130892
ENSOARG00000003444	632	608	611	626	7.55925	7.21822	7.93402	7.8519	1	-0.0302128
ENSOARG00000003445	118	133	145	113	1.16146	1.2698	1.40593	1.10563	1	0.0132934
ENSOARG00000003447	309	268	244	301	2.84588	2.44065	2.32808	2.84579	1	-0.109257
ENSOARG00000003450	68	63	63	56	0.845984	0.787339	0.782053	0.701155	1	-0.16511
ENSOARG00000003451	835	1104	1097	1187	9.47521	13.6705	13.6436	15.4461	0.9843	0.209342
ENSOARG00000003452	274	353	522	424	21.8482	30.175	41.0472	34.1098	0.632229	0.56688
ENSOARG00000003453	1252	1390	1428	1307	37.4713	42.4637	40.5031	37.9611	1	0.0233003
ENSOARG00000003455	3660	3953	3704	3836	34.3248	38.9839	35.4932	36.7613	1	-0.0406751
ENSOARG00000003457	53	38	45	44	0.743573	0.534194	0.639153	0.609519	1	-0.0586098
ENSOARG00000003459	968	767	874	923	97.595	69.3999	80.888	83.7574	1	0.0239626
ENSOARG00000003460	2374	2601	2612	3003	44.1327	48.3703	46.2277	52.3524	0.999056	0.147663
ENSOARG00000003467	1852	2071	1975	1837	34.0402	38.5408	34.8118	33.1219	1	-0.0680446
ENSOARG00000003468	1240	792	529	522	4.00295	2.58024	1.73786	1.70679	0.523393	-0.97766
ENSOARG00000003469	167	144	159	185	4.36031	3.84222	4.37938	4.90173	1	0.118636
ENSOARG00000003470	263	289	260	244	1.71296	1.90942	1.73416	1.60023	1	-0.157886
ENSOARG00000003472	345	316	381	367	3.40807	3.22582	3.53567	3.57261	0.999056	0.151774
ENSOARG00000003473	263	38	5	13	4.41843	0.825286	0.1176	0.218078	0.878113	-4.09111
ENSOARG00000003474	7861	7111	7001	6829	25.8152	23.8139	22.6846	22.3025	1	-0.141093
ENSOARG00000003475	159	147	117	125	1.60251	1.49839	1.13483	1.23242	0.9843	-0.365288
ENSOARG00000003476	202	162	194	190	2.39075	1.92432	2.29191	2.29116	1	0.0505778
ENSOARG00000003477	219	162	239	279	6.79105	6.15119	9.27547	7.58389	0.932461	0.416352
ENSOARG00000003478	557	542	613	549	7.38006	7.2067	8.27871	7.43134	1	0.0538861
ENSOARG00000003479	116	154	121	118	1.26411	1.69541	1.36665	1.32465	1	-0.202711
ENSOARG00000003480	9849	9184	12094	12801	1384.85	1261.68	1584.85	1681.45	0.927716	0.3606
ENSOARG00000003481	907	942	706	612	9.00048	11.1154	11.0455	9.12159	0.64955	-0.514905
ENSOARG00000003482	2741	2938	3563	3734	31.9814	30.5866	36.1916	35.8174	0.932461	0.334878
ENSOARG00000003485	103	115	107	155	4.15843	4.11228	2.8087	4.46858	0.999056	0.237985
ENSOARG00000003486	411	421	437	543	34.9993	35.519	41.698	45.7408	0.985385	0.209187
ENSOARG00000003487	510	511	413	393	10.5401	10.5521	8.79155	8.26862	0.918308	-0.36776
ENSOARG00000003489	151	110	116	101	3.43652	2.37819	2.40316	1.92676	0.994641	-0.292746
ENSOARG00000003491	191	203	199	301	4.59928	5.71355	4.07946	6.24244	0.983744	0.316437
ENSOARG00000003492	3516	3448	3826	3846	113.512	105.21	113.526	107.864	1	0.112988
ENSOARG00000003493	934	934	898	1073	15.3953	15.3388	14.8068	17.9484	1	0.050485
ENSOARG00000003496	325	301	356	321	7.524	6.63814	7.7739	7.35226	1	0.0864686
ENSOARG00000003498	40	14	19	30	1.30852	0.477315	0.657686	0.986753	1	-0.167166
ENSOARG00000003499	3921	2626	3367	3228	164.555	110.651	154.171	139.344	1	-0.0159587
ENSOARG00000003501	31788	9179	2582	6115	430.512	117.835	33.5587	78.2625	0.880493	-2.26332
ENSOARG00000003503	326	274	363	376	8.64515	7.19135	9.64996	9.83866	0.982982	0.273926
ENSOARG00000003504	2664	2556	2477	2304	21.6287	20.7191	21.0475	19.2901	0.999056	-0.153318
ENSOARG00000003506	286	240	372	331	56.2263	45.3324	69.3163	61.8247	0.924754	0.391991
ENSOARG00000003507	412	422	438	493	4.60265	4.64253	4.93647	5.53991	1	0.131861
ENSOARG00000003508	705	667	581	478	9.24516	8.17786	8.92006	6.17682	0.868476	-0.399981
ENSOARG00000003509	396	389	383	402	5.90661	5.99189	5.91983	6.11294	1	-0.0267597
ENSOARG00000003513	26	55	30	38	1.9255	3.17361	1.79607	2.01946	1	-0.279672
ENSOARG00000003516	293	249	241	241	4.1031	4.10368	3.44383	3.71257	0.995982	-0.1959
ENSOARG00000003517	1979	1760	1209	1549	11.3397	10.154	6.59151	8.77708	0.758077	-0.466034
ENSOARG00000003518	496	366	314	358	3.69316	2.69177	2.42896	2.7207	0.918308	-0.386002
ENSOARG00000003519	64	35	83	81	1.07466	0.759016	2.02226	1.6984	0.924754	0.701741
ENSOARG00000003520	1604	1829	1659	1571	42.758	46.0181	37.8008	41.3259	1	-0.114603
ENSOARG00000003522	378	494	453	381	4.51351	5.91082	5.15935	4.48625	1	-0.0908296
ENSOARG00000003523	1694	1595	1901	2005	23.7375	22.3692	25.5859	27.9517	0.9843	0.221291
ENSOARG00000003525	1293	1255	1279	1204	8.74705	8.50973	9.20588	8.68492	1	-0.0638829
ENSOARG00000003526	26	40	41	45	3.91579	5.74567	5.60951	6.26099	1	0.35489
ENSOARG00000003529	439	411	564	502	43.349	41.2371	53.294	47.3531	0.954442	0.300163
ENSOARG00000003530	233	178	347	339	6.90384	5.25502	9.90881	10.439	0.488772	0.712501
ENSOARG00000003531	288	174	175	183	7.40622	4.50307	4.57941	4.72624	0.983744	-0.394518
ENSOARG00000003534	522	618	679	737	10.9238	13.0401	13.9517	15.4222	0.959248	0.285914
ENSOARG00000003535	83	169	226	166	1.23389	2.36351	3.08934	2.1951	0.933127	0.610921
ENSOARG00000003536	446	506	500	540	9.59513	10.4916	10.1639	12.1867	1	0.100699
ENSOARG00000003537	525	277	305	200	1.51466	1.04407	1.53375	1.05391	0.9624	-0.69321
ENSOARG00000003538	405	335	350	462	6.80903	4.8579	5.87341	8.41879	1	0.106935
ENSOARG00000003539	114	115	178	158	3.55678	3.63498	5.70622	5.01423	0.929476	0.526581
ENSOARG00000003541	416	439	453	475	7.33384	7.96673	8.0811	8.53039	1	0.0914166
ENSOARG00000003542	341	278	375	321	6.27244	6.28719	5.71027	6.24144	1	0.142742
ENSOARG00000003543	93	88	115	137	1.20384	1.08998	1.34349	1.66161	0.982801	0.45051
ENSOARG00000003547	74	78	59	83	1.67774	1.32157	1.14753	3.06294	1	-0.125374
ENSOARG00000003550	437	469	613	717	3.47809	3.77295	5.04736	6.35648	0.635093	0.5269
ENSOARG00000003552	604	507	546	1084	12.0576	9.72876	10.9795	21.7755	0.9843	0.525446
ENSOARG00000003553	1027	870	1246	1436	35.8884	32.0373	44.8016	51.6464	0.738874	0.472751
ENSOARG00000003554	135	125	114	115	1.26097	1.20872	1.08397	1.10354	1	-0.209847
ENSOARG00000003558	95	50	44	59	7.36673	3.90616	3.32537	4.4285	0.9843	-0.520296
ENSOARG00000003559	144	130	93	104	1.88262	1.80609	1.48185	1.44383	0.95249	-0.502799
ENSOARG00000003560	215	181	209	206	3.54398	2.99621	3.37857	3.41493	1	0.0409947
ENSOARG00000003561	538	645	299	548	7.60809	8.55756	5.67815	9.46755	0.928422	-0.509608
ENSOARG00000003562	62	55	77	51	0.894707	0.764079	1.03276	0.757425	1	0.103553
ENSOARG00000003563	642	680	534	738	6.17921	20.1533	5.37645	39.0769	1	-0.0827944
ENSOARG00000003565	219	310	260	348	10.0071	13.1005	10.2695	14.7275	0.999056	0.173575
ENSOARG00000003566	891	974	978	874	14.85	16.4437	17.3274	15.105	1	-0.0366625
ENSOARG00000003567	610	626	658	734	10.036	10.5195	11.0995	12.3168	0.999056	0.144619
ENSOARG00000003568	397	455	433	485	5.56057	6.72077	6.74136	7.42491	1	0.0807346
ENSOARG00000003571	721	914	575	445	2.53047	3.21837	2.11079	1.61177	0.321646	-0.707144
ENSOARG00000003572	228	209	170	218	2.824	2.28947	1.97419	2.68586	0.999056	-0.198593
ENSOARG00000003573	334	390	247	276	6.29626	7.38757	4.9769	5.36351	0.812283	-0.496088
ENSOARG00000003574	56	63	77	82	0.512877	0.579419	0.684163	0.750969	0.988111	0.391237
ENSOARG00000003575	3919	3513	3717	3096	59.3578	53.4034	55.2584	45.0012	0.999056	-0.151862
ENSOARG00000003577	3236	3450	3708	3888	112.762	119.019	128.991	137.279	0.998421	0.157309
ENSOARG00000003581	1709	2280	2476	2665	70.4274	93.0427	105.511	110.912	0.929476	0.339118
ENSOARG00000003582	228	250	249	295	1.65094	1.8228	1.71867	2.12592	1	0.159627
ENSOARG00000003585	434	473	331	378	4.78127	5.33712	3.68114	4.20459	0.918308	-0.382232
ENSOARG00000003586	13704	18420	15819	19921	109.597	148.653	121.354	157.125	1	0.126762
ENSOARG00000003587	414	95	198	196	2.43085	0.565144	1.18009	1.16455	1	-0.395707
ENSOARG00000003588	144	173	103	119	3.14414	3.8002	2.50694	2.86142	0.927716	-0.54089
ENSOARG00000003589	2188	2176	1503	1329	11.3538	11.364	8.21175	7.11358	0.410941	-0.650352
ENSOARG00000003591	1073	998	633	507	5.29579	4.90745	3.31604	2.60021	0.0549731	-0.887654
ENSOARG00000003593	241	147	143	232	2.59483	1.67001	1.51132	2.38779	1	-0.0763612
ENSOARG00000003595	1043	1082	1131	1131	20.0489	21.2938	23.7838	23.721	1	0.0634253
ENSOARG00000003596	456	353	354	427	4.59963	3.34246	3.31207	4.05029	1	-0.077688
ENSOARG00000003597	259	217	199	384	4.31368	3.47822	3.50271	6.83905	1	0.265004
ENSOARG00000003598	3350	3306	3926	3487	28.7281	28.8375	40.5897	36.2376	1	0.128876
ENSOARG00000003599	232	245	268	314	35.511	37.3342	38.8111	46.1471	0.9843	0.26009
ENSOARG00000003600	175	123	98	181	65.1121	40.7593	58.8136	54.1009	1	-0.12246
ENSOARG00000003601	164	228	130	147	4.86203	6.27701	3.70816	4.11539	0.918308	-0.527955
ENSOARG00000003602	124	104	95	132	1.40028	1.12615	1.0389	1.45975	1	-0.0334369
ENSOARG00000003603	173	55	108	84	1.39552	0.446015	0.86569	0.682868	1	-0.273904
ENSOARG00000003604	257	242	325	271	6.00838	5.73591	7.3054	6.26248	0.988111	0.229852
ENSOARG00000003605	734	938	658	740	7.57864	7.95599	7.42614	7.67196	0.960318	-0.285161
ENSOARG00000003606	507	416	479	681	11.3869	9.45483	10.3985	14.7302	0.982801	0.302603
ENSOARG00000003608	250	236	220	211	2.21439	2.44434	2.54902	2.7045	0.996741	-0.199887
ENSOARG00000003611	137	110	65	176	1.60659	1.18222	0.7023	1.95626	1	-0.0633982
ENSOARG00000003613	1369	1292	1086	1071	8.84387	8.38561	7.30501	7.08536	0.929476	-0.3296
ENSOARG00000003616	828	875	868	769	10.3369	10.9256	11.3688	9.94689	1	-0.0835709
ENSOARG00000003617	732	674	442	452	12.0624	9.84246	7.57805	6.28647	0.332294	-0.67995
ENSOARG00000003618	124	106	109	155	1.43596	1.20118	1.25794	1.85435	1	0.17177
ENSOARG00000003621	554	446	395	407	6.39656	5.22661	5.17068	5.68066	0.927716	-0.344989
ENSOARG00000003623	134	99	74	123	1.26755	0.958533	0.741303	1.1739	0.996994	-0.269427
ENSOARG00000003624	132	164	121	105	0.716464	0.883142	0.918086	0.711503	0.982801	-0.415849
ENSOARG00000003625	402	456	521	411	2.64636	3.15752	3.39103	2.67932	1	0.0929428
ENSOARG00000003626	2028	2073	1884	2155	7.83787	8.08085	7.04291	8.3098	1	-0.0488725
ENSOARG00000003628	1312	1151	1646	1625	61.496	53.3447	74.7822	76.3431	0.889285	0.382682
ENSOARG00000003629	4137	5505	7038	7232	35.2934	46.7371	59.9462	60.9452	0.672022	0.538744
ENSOARG00000003630	70	47	45	70	0.673124	0.440772	0.447265	0.70155	1	-0.052046
ENSOARG00000003633	25	29	42	58	2.39984	2.74607	3.89973	5.40239	0.929476	0.861767
ENSOARG00000003634	318	202	218	396	3.31021	1.92427	2.30636	4.04038	1	0.21237
ENSOARG00000003635	764	768	806	661	6.9944	7.09015	7.50116	6.18868	1	-0.0889681
ENSOARG00000003636	215	170	175	205	14.4913	11.3516	11.819	13.5625	1	-0.0456963
ENSOARG00000003637	1848	1851	1871	2091	64.9483	69.0854	69.97	75.2044	1	0.0722385
ENSOARG00000003638	1466	1327	1657	1460	46.0095	38.6344	48.8589	46.4134	1	0.131859
ENSOARG00000003640	1098	1142	1017	1132	7.48304	7.54443	6.36202	7.17542	1	-0.086696
ENSOARG00000003641	32	19	20	30	0.394904	0.256361	0.268079	0.387036	1	-0.0556499
ENSOARG00000003642	2500	2764	2983	3115	10.9963	12.9894	13.4508	14.0543	0.991917	0.185382
ENSOARG00000003643	550	460	386	412	10.4849	8.86636	7.64882	8.09805	0.918308	-0.366621
ENSOARG00000003644	99	111	124	129	1.97805	2.78803	2.70688	2.63887	0.999056	0.241954
ENSOARG00000003646	20	22	22	11	0.40455	0.447872	0.429675	0.216895	1	-0.373715
ENSOARG00000003647	482	896	1045	843	10.1071	18.4988	24.6974	19.2158	0.981932	0.427673
ENSOARG00000003648	1724	1749	1956	2150	36.7062	44.4895	50.7277	54.8627	0.9843	0.214715
ENSOARG00000003652	97	65	68	84	1.74231	1.1216	1.25484	1.63425	1	-0.118777
ENSOARG00000003653	266	310	283	243	5.66785	6.28448	5.33454	4.66058	1	-0.157544
ENSOARG00000003654	309	267	274	282	5.90501	5.57331	7.49252	6.2929	1	-0.0776703
ENSOARG00000003657	230	207	263	332	6.65841	5.93362	6.11721	8.7404	0.924754	0.418269
ENSOARG00000003658	461	493	638	603	5.14652	5.63894	6.97613	6.65008	0.918644	0.3528
ENSOARG00000003659	83	70	71	111	0.958387	0.81379	0.843381	1.33815	1	0.223149
ENSOARG00000003660	383	323	326	434	9.61631	8.52492	8.45614	11.2382	1	0.0792929
ENSOARG00000003665	60	69	34	29	0.239516	0.278273	0.144135	0.119635	0.780824	-1.06047
ENSOARG00000003666	1158	1314	1225	1430	6.2793	7.10951	6.58103	7.87511	1	0.0760725
ENSOARG00000003667	132	135	115	123	0.905986	0.93476	0.758452	0.95022	1	-0.192679
ENSOARG00000003668	605	599	687	647	6.0458	6.04543	6.75337	6.47954	1	0.121314
ENSOARG00000003669	479	631	506	389	1.0984	1.46203	1.15034	0.901185	0.948285	-0.337027
ENSOARG00000003674	427	409	442	475	25.8759	23.2435	27.5193	29.1312	1	0.106635
ENSOARG00000003675	627	536	522	564	4.68707	4.01683	4.00595	4.27565	1	-0.125578
ENSOARG00000003676	128	178	202	198	5.14109	7.48543	7.97556	8.43616	0.982801	0.359682
ENSOARG00000003677	13727	15240	16860	20393	1074.8	1144.47	1133.75	1424.08	0.936018	0.335944
ENSOARG00000003678	23	12	15	15	0.485551	0.221212	0.352209	0.289065	1	-0.248866
ENSOARG00000003683	526	591	823	820	131.772	142.397	189.771	196.038	0.607676	0.529969
ENSOARG00000003686	393	409	379	355	6.2347	6.56628	5.87639	5.59749	0.999056	-0.154442
ENSOARG00000003687	39	54	52	58	1.9782	2.18203	3.88165	4.80663	1	0.215234
ENSOARG00000003688	977	807	908	861	17.1396	13.8099	16.7736	15.7336	1	-0.0387365
ENSOARG00000003689	2873	3178	4107	4946	955.723	994.131	1110.46	1466.3	0.634771	0.554227
ENSOARG00000003694	480	582	603	617	23.4853	28.2691	28.9399	29.8082	0.991917	0.173299
ENSOARG00000003695	379	414	415	495	3.48676	4.70625	3.63731	4.87663	0.995982	0.171568
ENSOARG00000003696	19	7	23	28	8.62309	3.22426	9.10281	10.7807	0.9843	0.94534
ENSOARG00000003697	148	192	156	133	3.85167	4.98138	4.55283	3.57768	0.994722	-0.261031
ENSOARG00000003698	1279	1341	1377	1104	22.0676	23.329	24.315	19.2852	1	-0.105049
ENSOARG00000003699	35	65	89	39	2.47236	4.62977	6.29937	2.75697	1	0.330334
ENSOARG00000003701	1265	1947	1500	968	15.9083	28.1059	25.6947	16.2836	0.9843	-0.40637
ENSOARG00000003703	196	76	117	110	3.55251	1.72281	2.40677	2.49924	1	-0.287211
ENSOARG00000003704	151	162	199	207	9.95719	11.1874	14.104	14.0174	0.982801	0.348539
ENSOARG00000003705	125	80	116	117	2.66643	2.01584	3.69525	4.00147	1	0.158153
ENSOARG00000003707	9140	12508	9498	9393	201.652	276.207	206.535	175.632	0.9843	-0.223328
ENSOARG00000003711	231	171	233	287	5.08619	3.70183	4.9106	6.30449	0.974486	0.344432
ENSOARG00000003712	1204	1010	942	1152	5.63617	5.42993	5.37546	7.46259	1	-0.107312
ENSOARG00000003713	68	97	103	19	0.643813	0.97751	0.965439	0.194364	1	-0.460466
ENSOARG00000003714	1108	863	708	531	13.6649	10.7162	8.98741	6.63183	0.412044	-0.695958
ENSOARG00000003715	211	166	145	173	2.70554	2.13587	2.04014	2.40448	0.989868	-0.272399
ENSOARG00000003716	36	102	126	20	0.952783	1.60182	1.51967	0.882425	1	0.0563093
ENSOARG00000003718	435	436	469	484	9.34912	8.90684	7.99091	9.55394	1	0.10306
ENSOARG00000003719	729	693	826	862	4.06768	3.92429	4.60093	4.81841	0.9843	0.220654
ENSOARG00000003721	204	181	237	171	5.15016	4.02166	5.53784	4.78418	1	0.057512
ENSOARG00000003722	109	89	83	101	1.85988	1.51595	1.31327	1.68326	1	-0.132697
ENSOARG00000003723	380	386	357	437	2.60282	2.7003	2.38581	2.95944	1	0.0248069
ENSOARG00000003724	36	13	25	35	0.530428	0.194829	0.376522	0.530229	1	0.265347
ENSOARG00000003725	225	291	293	301	7.36639	9.4769	9.23981	9.74127	0.999056	0.176265
ENSOARG00000003726	247	226	290	265	5.05283	6.00437	7.09218	6.39686	0.995982	0.204109
ENSOARG00000003727	118	118	77	97	1.69205	1.72104	1.05645	1.52948	0.979815	-0.466722
ENSOARG00000003730	506	326	524	442	3.07862	2.00945	3.10727	2.67093	0.999056	0.189136
ENSOARG00000003731	948	995	1169	1087	22.9472	24.2156	26.2347	23.4202	0.989868	0.188869
ENSOARG00000003734	615	544	701	949	6.4264	5.72931	7.41734	10.0558	0.754569	0.482507
ENSOARG00000003735	86	82	44	86	1.08455	1.19994	0.613945	1.07727	0.985385	-0.397542
ENSOARG00000003736	52	16	24	36	0.200243	0.0582355	0.0861788	0.175265	1	-0.207457
ENSOARG00000003737	135	264	81	96	1.1466	2.23221	0.71041	0.836139	0.789912	-1.19981
ENSOARG00000003738	501	440	323	418	16.3775	11.6058	9.6944	13.1877	0.918644	-0.371735
ENSOARG00000003740	70	38	38	31	1.15468	0.565854	1.29859	0.464969	0.969672	-0.672563
ENSOARG00000003743	327	182	181	215	2.16499	1.14339	1.09801	1.41479	0.985385	-0.388902
ENSOARG00000003744	552539	479165	680544	873833	16497.8	14819.4	21133.5	26785.5	0.435463	0.564309
ENSOARG00000003745	395	525	460	593	16.7424	22.8018	19.4356	24.7714	0.996741	0.167645
ENSOARG00000003747	1043	1053	1349	1375	174.797	173.877	221.683	227.91	0.919262	0.35136
ENSOARG00000003749	72	32	12	120	0.902501	0.422149	0.143336	1.57424	1	0.31522
ENSOARG00000003750	1460	1208	1193	1038	8.63067	6.58159	6.75398	5.80958	0.963868	-0.284503
ENSOARG00000003751	2648	2252	3275	2834	28.1383	24.3235	33.5062	29.6775	0.964877	0.291718
ENSOARG00000003753	999	929	817	758	7.30218	6.81122	6.19659	5.67333	0.932461	-0.318319
ENSOARG00000003754	538	538	643	616	5.08129	5.45384	6.50362	6.45183	0.985385	0.199963
ENSOARG00000003755	441	727	563	509	5.76962	9.72205	7.75082	7.00021	1	-0.150465
ENSOARG00000003756	78	100	115	116	0.879493	1.14783	1.2387	1.28869	0.987414	0.349218
ENSOARG00000003758	275	253	218	243	3.72159	3.46184	2.86886	3.32383	0.991917	-0.222592
ENSOARG00000003759	404	292	269	359	4.90022	3.31373	2.92706	4.44647	0.999056	-0.17531
ENSOARG00000003760	545	502	523	590	9.30892	8.45449	8.21587	9.8728	1	0.0613537
ENSOARG00000003763	132	134	117	70	1.18744	1.23276	1.03897	0.627276	0.936018	-0.534382
ENSOARG00000003764	2671	2548	3145	3148	170.62	163.53	188.299	190.898	0.9843	0.243292
ENSOARG00000003765	1109	1073	1500	1469	15.4518	14.4995	19.0123	19.6664	0.849337	0.417669
ENSOARG00000003766	10	28	13	38	0.274426	0.586587	0.232051	0.866181	1	0.396079
ENSOARG00000003767	32	44	34	37	0.673476	0.731769	0.559387	0.838761	1	-0.12511
ENSOARG00000003768	627	548	499	543	17.1542	14.9856	14.4922	15.3075	0.985385	-0.200075
ENSOARG00000003774	226	240	201	351	2.70131	2.88611	2.38492	4.22224	1	0.216852
ENSOARG00000003776	3828	5537	3733	3703	98.3602	120.505	82.4894	70.049	0.94619	-0.359569
ENSOARG00000003777	708	681	838	883	12.0315	12.1047	14.4603	15.8176	0.963554	0.282443
ENSOARG00000003778	144	143	289	252	2.76713	2.74767	5.27123	4.81655	0.367481	0.888076
[truncated: 10,862 more rows]
